# Supplementary material for: A second polymorph of 2,4,6-tris­(3,5-dimethyl-1H-pyrazol-1-yl)-1,3,5-triazine
Source: Acta Crystallogr Sect E Struct Rep Online. 2012 Oct 24;68(Pt 11):o3201. doi: 10.1107/S1600536812043255 (PMC3515290; doi:10.1107/S1600536812043255)
Supplement: Supplementary file 1 [file e-68-o3201-sup1.cif]

##############################################################################
#                                                                            #
# This CIF contains the data in a paper accepted for publication in          #
# Acta Crystallographica Section E. It conforms to the requirements of       #
# Notes for Authors for Acta Crystallographica Section E, and has been       #
# peer reviewed under the auspices of the IUCr Commission on Journals.       #
#                                                                            #
# Full details of the Crystallographic Information File format               #
# are given in the paper "The Crystallographic Information File (CIF):       #
# a New Standard Archive File for Crystallography" by S. R. Hall, F. H.      #
# Allen and I. D. Brown [Acta Cryst. (1991), A47, 655-685].                  #
#                                                                            #
# The current version of the core CIF dictionary is obtainable from          #
# ftp://ftp.iucr.org/pub/cif_core.dic.                                       #
#                                                                            #
# Software is freely available for graphical display of the structure(s)     #
# in this CIF. For information consult the CIF software page                 #
# http://www.iucr.org/resources/cif/software.                                #
#                                                                            #
# This file may be used for bona fide research purposes within the           #
# scientific community so long as proper attribution is given to the journal # 
# article from which it was obtained.                                        #
#                                                                            #
##############################################################################
data_global
_audit_creation_method     SHELXL-97
_journal_date_recd_electronic     2012-10-13
_journal_date_accepted     2012-10-17
_journal_name_full     'Acta Crystallographica, Section E'
_journal_year     2012
_journal_volume     68
_journal_issue     11
_journal_page_first     o3201
_journal_page_last     o3201
_journal_paper_category     QO
_journal_paper_doi     10.1107/S1600536812043255
_journal_coeditor_code     ZS2237
_publ_contact_author
;
     Dr. Seik Weng Ng
     Department of Chemistry
     University of Malaya
     50603 Kuala Lumpur
     Malaysia
;
_publ_contact_author_email     seikweng@um.edu.my
_publ_contact_author_fax     '03 7967 4193'
_publ_contact_author_phone     '03 7967 6778'
_publ_section_title
;
A second polymorph of
2,4,6-tris(3,5-dimethyl-1<i>H</i>-pyrazol-1-yl)-1,3,5-triazine
;
loop_
    _publ_author_name
    _publ_author_address
    'Ng, Seik Weng'
;
     Department of Chemistry
     University of Malaya
     50603 Kuala Lumpur
     Malaysia
     Chemistry Department
     Faculty of Science
     King Abdulaziz University
     PO Box 80203 Jeddah
     Saudi Arabia
;
data_I
_audit_creation_method     SHELXL-97
_chemical_name_systematic
;
2,4,6-Tris(3,5-dimethyl-1<i>H</i>-pyrazol-1-yl)-1,3,5-triazine
;
_chemical_name_common     ?
_chemical_formula_moiety     'C18 H21 N9'
_chemical_formula_sum     'C18 H21 N9'
_chemical_formula_iupac     'C18 H21 N9'
_chemical_formula_weight     363.44
_chemical_melting_point     ?
_symmetry_cell_setting     orthorhombic
_symmetry_space_group_name_H-M     'P n a 21'
_symmetry_space_group_name_Hall     'P 2c -2n'
loop_
    _symmetry_equiv_pos_as_xyz
    'x, y, z'
    '-x, -y, z+1/2'
    'x+1/2, -y+1/2, z'
    '-x+1/2, y+1/2, z+1/2'
_cell_length_a     7.18400(10)
_cell_length_b     12.50790(10)
_cell_length_c     19.95270(10)
_cell_angle_alpha     90.00
_cell_angle_beta     90.00
_cell_angle_gamma     90.00
_cell_volume     1792.89(3)
_cell_formula_units_Z     4
_cell_measurement_reflns_used     23687
_cell_measurement_theta_min     3.5307
_cell_measurement_theta_max     76.5126
_cell_measurement_temperature     100(2)
_exptl_crystal_description     prism
_exptl_crystal_colour     colorless
_exptl_crystal_size_max     0.30
_exptl_crystal_size_mid     0.25
_exptl_crystal_size_min     0.20
_exptl_crystal_density_diffrn     1.347
_exptl_crystal_density_meas     ?
_exptl_crystal_density_method     'not measured'
_exptl_crystal_F_000     768
_exptl_absorpt_coefficient_mu     0.711
_exptl_absorpt_correction_type     multi-scan
_exptl_absorpt_process_details     '(CrysAlis PRO; Agilent, 2012)'
_exptl_absorpt_correction_T_min     0.8149
_exptl_absorpt_correction_T_max     0.8708
_diffrn_ambient_temperature     100(2)
_diffrn_radiation_type     CuK\a
_diffrn_radiation_wavelength     1.54184
_diffrn_radiation_source     'SuperNova (Cu) X-ray Source'
_diffrn_radiation_monochromator     Mirror
_diffrn_measurement_device_type
              'Agilent SuperNova Dual diffractometer with an Atlas CCD detector'
_diffrn_measurement_method     '\w scans'
_diffrn_detector_area_resol_mean     10.4041
_diffrn_reflns_number     33189
_diffrn_reflns_av_R_equivalents     0.0162
_diffrn_reflns_av_sigmaI/netI     0.0069
_diffrn_reflns_theta_min     4.17
_diffrn_reflns_theta_max     76.71
_diffrn_reflns_theta_full     76.71
_diffrn_measured_fraction_theta_max     0.996
_diffrn_measured_fraction_theta_full     0.996
_diffrn_reflns_limit_h_min     -9
_diffrn_reflns_limit_h_max     7
_diffrn_reflns_limit_k_min     -15
_diffrn_reflns_limit_k_max     15
_diffrn_reflns_limit_l_min     -25
_diffrn_reflns_limit_l_max     25
_diffrn_standards_number     0
_diffrn_standards_interval_count     .
_diffrn_standards_interval_time     .
_diffrn_standards_decay_%     ?
_reflns_number_total     3744
_reflns_number_gt     3740
_reflns_threshold_expression     I>2\s(I)
_refine_ls_structure_factor_coef     Fsqd
_refine_ls_matrix_type     full
_refine_ls_R_factor_all     0.0280
_refine_ls_R_factor_gt     0.0280
_refine_ls_wR_factor_gt     0.0789
_refine_ls_wR_factor_ref     0.0790
_refine_ls_goodness_of_fit_ref     1.057
_refine_ls_restrained_S_all     1.057
_refine_ls_number_reflns     3744
_refine_ls_number_parameters     250
_refine_ls_number_restraints     1
_refine_ls_hydrogen_treatment     constr
_refine_ls_weighting_scheme     calc
_refine_ls_weighting_details
         'calc w=1/[\s^2^(Fo^2^)+(0.0643P)^2^+0.1472P] where P=(Fo^2^+2Fc^2^)/3'
_atom_sites_solution_hydrogens     geom
_atom_sites_solution_primary     direct
_atom_sites_solution_secondary     difmap
_refine_ls_shift/su_max     0.001
_refine_ls_shift/su_mean     0.001
_refine_diff_density_max     0.165
_refine_diff_density_min     -0.226
_refine_ls_extinction_method     none
_refine_ls_extinction_coef     ?
_refine_ls_abs_structure_details     'Flack (1983),  1813 Friedel pairs'
_refine_ls_abs_structure_Flack     0.51(19)
loop_
    _atom_type_symbol
    _atom_type_description
    _atom_type_scat_dispersion_real
    _atom_type_scat_dispersion_imag
    _atom_type_scat_source
    'C' 'C' 0.0181 0.0091
                         'International Tables Vol C Tables 4.2.6.8 and 6.1.1.4'
    'H' 'H' 0.0000 0.0000
                         'International Tables Vol C Tables 4.2.6.8 and 6.1.1.4'
    'N' 'N' 0.0311 0.0180
                         'International Tables Vol C Tables 4.2.6.8 and 6.1.1.4'
_computing_data_collection     'CrysAlis PRO (Agilent, 2012)'
_computing_cell_refinement     'CrysAlis PRO (Agilent, 2012)'
_computing_data_reduction     'CrysAlis PRO (Agilent, 2012)'
_computing_structure_solution     'SHELXS97 (Sheldrick, 2008)'
_computing_structure_refinement     'SHELXL97 (Sheldrick, 2008)'
_computing_molecular_graphics     'X-SEED (Barbour, 2001)'
_computing_publication_material     'publCIF (Westrip, 2010)'
loop_
    _atom_site_type_symbol
    _atom_site_label
    _atom_site_fract_x
    _atom_site_fract_y
    _atom_site_fract_z
    _atom_site_U_iso_or_equiv
    _atom_site_adp_type
    _atom_site_calc_flag
    _atom_site_refinement_flags
    _atom_site_occupancy
    _atom_site_symmetry_multiplicity
    _atom_site_disorder_assembly
    _atom_site_disorder_group
    N N1 0.64690(14) 0.33516(7) 0.49998(4) 0.01670(18) Uani d . 1 1 . .
    N N2 0.76115(13) 0.35089(7) 0.61216(5) 0.01684(18) Uani d . 1 1 . .
    N N3 0.70433(13) 0.50706(7) 0.54716(5) 0.01692(19) Uani d . 1 1 . .
    N N4 0.70786(13) 0.18485(7) 0.56534(4) 0.01575(19) Uani d . 1 1 . .
    N N5 0.65449(13) 0.12198(8) 0.51162(5) 0.01787(19) Uani d . 1 1 . .
    N N6 0.58836(13) 0.49074(7) 0.43969(4) 0.01651(19) Uani d . 1 1 . .
    N N7 0.60689(13) 0.60069(7) 0.43401(5) 0.01858(19) Uani d . 1 1 . .
    N N8 0.81077(13) 0.52146(7) 0.65568(4) 0.01588(18) Uani d . 1 1 . .
    N N9 0.89652(12) 0.47659(7) 0.71095(5) 0.01760(19) Uani d . 1 1 . .
    C C1 0.70516(15) 0.29617(8) 0.55866(6) 0.0150(2) Uani d . 1 1 . .
    C C2 0.75663(14) 0.45598(9) 0.60231(5) 0.0154(2) Uani d . 1 1 . .
    C C3 0.64950(15) 0.44148(8) 0.49846(5) 0.0153(2) Uani d . 1 1 . .
    C C4 0.82309(17) 0.16382(9) 0.68709(5) 0.0204(2) Uani d . 1 1 . .
    H H4A 0.8586 0.1033 0.7155 0.031 Uiso calc R 1 1 . .
    H H4B 0.7198 0.2026 0.7080 0.031 Uiso calc R 1 1 . .
    H H4C 0.9297 0.2119 0.6818 0.031 Uiso calc R 1 1 . .
    C C5 0.76404(15) 0.12363(9) 0.62003(6) 0.0170(2) Uani d . 1 1 . .
    C C6 0.74711(16) 0.01995(9) 0.59952(6) 0.0194(2) Uani d . 1 1 . .
    H H6 0.7756 -0.0421 0.6250 0.023 Uiso calc R 1 1 . .
    C C7 0.67861(14) 0.02291(9) 0.53266(6) 0.0176(2) Uani d . 1 1 . .
    C C8 0.63441(17) -0.07007(9) 0.48831(6) 0.0212(2) Uani d . 1 1 . .
    H H8A 0.6041 -0.0442 0.4432 0.032 Uiso calc R 1 1 . .
    H H8B 0.5277 -0.1092 0.5066 0.032 Uiso calc R 1 1 . .
    H H8C 0.7424 -0.1178 0.4860 0.032 Uiso calc R 1 1 . .
    C C9 0.44991(16) 0.33159(9) 0.37583(6) 0.0205(2) Uani d . 1 1 . .
    H H9A 0.3880 0.3215 0.3325 0.031 Uiso calc R 1 1 . .
    H H9B 0.3669 0.3082 0.4119 0.031 Uiso calc R 1 1 . .
    H H9C 0.5646 0.2892 0.3770 0.031 Uiso calc R 1 1 . .
    C C10 0.49607(15) 0.44699(9) 0.38503(5) 0.0170(2) Uani d . 1 1 . .
    C C11 0.45694(16) 0.53202(9) 0.34406(6) 0.0194(2) Uani d . 1 1 . .
    H H11 0.3947 0.5295 0.3021 0.023 Uiso calc R 1 1 . .
    C C12 0.52746(15) 0.62463(9) 0.37652(6) 0.0191(2) Uani d . 1 1 . .
    C C13 0.51606(18) 0.73881(10) 0.35422(7) 0.0257(2) Uani d . 1 1 . .
    H H13A 0.6340 0.7750 0.3640 0.039 Uiso calc R 1 1 . .
    H H13B 0.4147 0.7748 0.3782 0.039 Uiso calc R 1 1 . .
    H H13C 0.4920 0.7414 0.3059 0.039 Uiso calc R 1 1 . .
    C C14 0.71358(17) 0.70472(9) 0.60992(6) 0.0230(2) Uani d . 1 1 . .
    H H14A 0.7102 0.7776 0.6280 0.035 Uiso calc R 1 1 . .
    H H14B 0.5864 0.6805 0.6007 0.035 Uiso calc R 1 1 . .
    H H14C 0.7862 0.7039 0.5683 0.035 Uiso calc R 1 1 . .
    C C15 0.80173(15) 0.63183(8) 0.65987(6) 0.0179(2) Uani d . 1 1 . .
    C C16 0.88424(16) 0.65728(9) 0.71970(6) 0.0204(2) Uani d . 1 1 . .
    H H16 0.9001 0.7269 0.7379 0.024 Uiso calc R 1 1 . .
    C C17 0.94152(15) 0.55897(9) 0.74920(5) 0.0180(2) Uani d . 1 1 . .
    C C18 1.03930(18) 0.54346(9) 0.81452(6) 0.0236(2) Uani d . 1 1 . .
    H H18A 1.0544 0.4668 0.8232 0.035 Uiso calc R 1 1 . .
    H H18B 0.9657 0.5758 0.8506 0.035 Uiso calc R 1 1 . .
    H H18C 1.1620 0.5776 0.8126 0.035 Uiso calc R 1 1 . .
loop_
    _atom_site_aniso_label
    _atom_site_aniso_U_11
    _atom_site_aniso_U_22
    _atom_site_aniso_U_33
    _atom_site_aniso_U_12
    _atom_site_aniso_U_13
    _atom_site_aniso_U_23
    N1 0.0178(4) 0.0167(4) 0.0155(4) -0.0006(3) -0.0008(3) 0.0003(3)
    N2 0.0178(4) 0.0169(4) 0.0158(4) -0.0008(3) 0.0006(3) 0.0006(3)
    N3 0.0182(4) 0.0165(4) 0.0160(5) -0.0006(3) -0.0001(3) -0.0009(3)
    N4 0.0180(4) 0.0157(4) 0.0136(4) -0.0008(3) -0.0008(3) -0.0003(3)
    N5 0.0201(4) 0.0171(4) 0.0164(4) -0.0021(3) 0.0009(3) -0.0022(3)
    N6 0.0182(4) 0.0155(4) 0.0158(4) -0.0013(3) -0.0010(4) 0.0012(4)
    N7 0.0214(4) 0.0147(4) 0.0197(4) -0.0003(3) -0.0001(4) 0.0027(3)
    N8 0.0181(4) 0.0148(4) 0.0147(4) -0.0004(3) -0.0004(3) -0.0007(3)
    N9 0.0193(4) 0.0204(4) 0.0131(4) 0.0001(3) -0.0001(3) 0.0004(3)
    C1 0.0140(4) 0.0154(5) 0.0156(4) -0.0014(4) 0.0021(3) 0.0006(4)
    C2 0.0135(5) 0.0183(5) 0.0144(5) -0.0017(4) 0.0017(4) -0.0012(4)
    C3 0.0139(4) 0.0173(5) 0.0146(5) -0.0013(4) 0.0006(3) 0.0008(4)
    C4 0.0241(5) 0.0214(5) 0.0157(5) 0.0016(4) -0.0032(4) 0.0014(4)
    C5 0.0163(5) 0.0176(5) 0.0171(5) 0.0007(4) 0.0023(4) 0.0022(4)
    C6 0.0216(5) 0.0170(5) 0.0195(5) 0.0008(4) 0.0015(4) 0.0022(4)
    C7 0.0171(4) 0.0181(5) 0.0178(5) -0.0013(4) 0.0037(4) -0.0009(4)
    C8 0.0273(6) 0.0170(5) 0.0193(5) -0.0016(4) 0.0035(4) -0.0027(4)
    C9 0.0238(5) 0.0212(5) 0.0166(5) -0.0024(4) -0.0019(4) -0.0013(4)
    C10 0.0149(5) 0.0222(5) 0.0138(5) 0.0001(4) 0.0004(4) 0.0003(4)
    C11 0.0168(5) 0.0250(5) 0.0164(5) -0.0004(4) 0.0002(4) 0.0020(4)
    C12 0.0161(5) 0.0200(5) 0.0212(5) 0.0007(4) 0.0019(4) 0.0049(4)
    C13 0.0241(6) 0.0219(5) 0.0313(6) 0.0020(4) -0.0015(5) 0.0098(4)
    C14 0.0300(6) 0.0173(5) 0.0219(5) 0.0023(4) -0.0041(5) -0.0005(4)
    C15 0.0196(5) 0.0171(5) 0.0168(5) -0.0014(4) 0.0019(4) -0.0009(4)
    C16 0.0246(5) 0.0191(5) 0.0176(5) -0.0019(4) 0.0004(4) -0.0031(4)
    C17 0.0176(5) 0.0213(5) 0.0151(5) -0.0020(4) 0.0014(4) -0.0012(4)
    C18 0.0285(6) 0.0250(5) 0.0175(5) -0.0007(5) -0.0052(5) -0.0018(4)
loop_
    _geom_bond_atom_site_label_1
    _geom_bond_atom_site_label_2
    _geom_bond_site_symmetry_2
    _geom_bond_distance
    _geom_bond_publ_flag
    N1 C3 . 1.3303(13) ?
    N1 C1 . 1.3356(14) ?
    N2 C2 . 1.3295(14) ?
    N2 C1 . 1.3302(14) ?
    N3 C2 . 1.3268(14) ?
    N3 C3 . 1.3312(14) ?
    N4 N5 . 1.3836(13) ?
    N4 C5 . 1.3929(14) ?
    N4 C1 . 1.3989(13) ?
    N5 C7 . 1.3197(14) ?
    N6 N7 . 1.3863(11) ?
    N6 C10 . 1.3887(14) ?
    N6 C3 . 1.3957(13) ?
    N7 C12 . 1.3157(15) ?
    N8 N9 . 1.3822(12) ?
    N8 C15 . 1.3846(13) ?
    N8 C2 . 1.3985(13) ?
    N9 C17 . 1.3225(14) ?
    C4 C5 . 1.4909(15) ?
    C4 H4A . 0.9800 ?
    C4 H4B . 0.9800 ?
    C4 H4C . 0.9800 ?
    C5 C6 . 1.3653(15) ?
    C6 C7 . 1.4225(16) ?
    C6 H6 . 0.9500 ?
    C7 C8 . 1.4954(15) ?
    C8 H8A . 0.9800 ?
    C8 H8B . 0.9800 ?
    C8 H8C . 0.9800 ?
    C9 C10 . 1.4923(15) ?
    C9 H9A . 0.9800 ?
    C9 H9B . 0.9800 ?
    C9 H9C . 0.9800 ?
    C10 C11 . 1.3705(15) ?
    C11 C12 . 1.4206(16) ?
    C11 H11 . 0.9500 ?
    C12 C13 . 1.4980(14) ?
    C13 H13A . 0.9800 ?
    C13 H13B . 0.9800 ?
    C13 H13C . 0.9800 ?
    C14 C15 . 1.4918(15) ?
    C14 H14A . 0.9800 ?
    C14 H14B . 0.9800 ?
    C14 H14C . 0.9800 ?
    C15 C16 . 1.3703(15) ?
    C16 C17 . 1.4240(15) ?
    C16 H16 . 0.9500 ?
    C17 C18 . 1.4931(15) ?
    C18 H18A . 0.9800 ?
    C18 H18B . 0.9800 ?
    C18 H18C . 0.9800 ?
loop_
    _geom_angle_atom_site_label_1
    _geom_angle_atom_site_label_2
    _geom_angle_atom_site_label_3
    _geom_angle_site_symmetry_1
    _geom_angle_site_symmetry_3
    _geom_angle
    _geom_angle_publ_flag
    C3 N1 C1 . . 112.37(9) ?
    C2 N2 C1 . . 112.51(9) ?
    C2 N3 C3 . . 113.11(9) ?
    N5 N4 C5 . . 112.01(9) ?
    N5 N4 C1 . . 119.22(9) ?
    C5 N4 C1 . . 128.74(10) ?
    C7 N5 N4 . . 104.53(9) ?
    N7 N6 C10 . . 111.88(8) ?
    N7 N6 C3 . . 118.44(9) ?
    C10 N6 C3 . . 129.51(9) ?
    C12 N7 N6 . . 104.79(9) ?
    N9 N8 C15 . . 112.18(8) ?
    N9 N8 C2 . . 119.58(8) ?
    C15 N8 C2 . . 128.08(9) ?
    C17 N9 N8 . . 104.65(9) ?
    N2 C1 N1 . . 127.61(10) ?
    N2 C1 N4 . . 115.56(10) ?
    N1 C1 N4 . . 116.83(9) ?
    N3 C2 N2 . . 127.27(10) ?
    N3 C2 N8 . . 115.36(9) ?
    N2 C2 N8 . . 117.37(9) ?
    N1 C3 N3 . . 127.12(10) ?
    N1 C3 N6 . . 117.13(9) ?
    N3 C3 N6 . . 115.75(9) ?
    C5 C4 H4A . . 109.5 ?
    C5 C4 H4B . . 109.5 ?
    H4A C4 H4B . . 109.5 ?
    C5 C4 H4C . . 109.5 ?
    H4A C4 H4C . . 109.5 ?
    H4B C4 H4C . . 109.5 ?
    C6 C5 N4 . . 105.16(10) ?
    C6 C5 C4 . . 127.92(11) ?
    N4 C5 C4 . . 126.89(10) ?
    C5 C6 C7 . . 106.69(10) ?
    C5 C6 H6 . . 126.7 ?
    C7 C6 H6 . . 126.7 ?
    N5 C7 C6 . . 111.60(10) ?
    N5 C7 C8 . . 120.94(10) ?
    C6 C7 C8 . . 127.46(10) ?
    C7 C8 H8A . . 109.5 ?
    C7 C8 H8B . . 109.5 ?
    H8A C8 H8B . . 109.5 ?
    C7 C8 H8C . . 109.5 ?
    H8A C8 H8C . . 109.5 ?
    H8B C8 H8C . . 109.5 ?
    C10 C9 H9A . . 109.5 ?
    C10 C9 H9B . . 109.5 ?
    H9A C9 H9B . . 109.5 ?
    C10 C9 H9C . . 109.5 ?
    H9A C9 H9C . . 109.5 ?
    H9B C9 H9C . . 109.5 ?
    C11 C10 N6 . . 105.10(9) ?
    C11 C10 C9 . . 129.18(11) ?
    N6 C10 C9 . . 125.72(9) ?
    C10 C11 C12 . . 106.73(10) ?
    C10 C11 H11 . . 126.6 ?
    C12 C11 H11 . . 126.6 ?
    N7 C12 C11 . . 111.50(10) ?
    N7 C12 C13 . . 119.98(10) ?
    C11 C12 C13 . . 128.49(11) ?
    C12 C13 H13A . . 109.5 ?
    C12 C13 H13B . . 109.5 ?
    H13A C13 H13B . . 109.5 ?
    C12 C13 H13C . . 109.5 ?
    H13A C13 H13C . . 109.5 ?
    H13B C13 H13C . . 109.5 ?
    C15 C14 H14A . . 109.5 ?
    C15 C14 H14B . . 109.5 ?
    H14A C14 H14B . . 109.5 ?
    C15 C14 H14C . . 109.5 ?
    H14A C14 H14C . . 109.5 ?
    H14B C14 H14C . . 109.5 ?
    C16 C15 N8 . . 105.30(9) ?
    C16 C15 C14 . . 128.59(10) ?
    N8 C15 C14 . . 126.08(10) ?
    C15 C16 C17 . . 106.53(10) ?
    C15 C16 H16 . . 126.7 ?
    C17 C16 H16 . . 126.7 ?
    N9 C17 C16 . . 111.33(10) ?
    N9 C17 C18 . . 121.16(10) ?
    C16 C17 C18 . . 127.51(10) ?
    C17 C18 H18A . . 109.5 ?
    C17 C18 H18B . . 109.5 ?
    H18A C18 H18B . . 109.5 ?
    C17 C18 H18C . . 109.5 ?
    H18A C18 H18C . . 109.5 ?
    H18B C18 H18C . . 109.5 ?
loop_
    _geom_torsion_atom_site_label_1
    _geom_torsion_atom_site_label_2
    _geom_torsion_atom_site_label_3
    _geom_torsion_atom_site_label_4
    _geom_torsion_site_symmetry_1
    _geom_torsion_site_symmetry_2
    _geom_torsion_site_symmetry_3
    _geom_torsion_site_symmetry_4
    _geom_torsion
    _geom_torsion_publ_flag
    C5 N4 N5 C7 . . . . -0.42(12) ?
    C1 N4 N5 C7 . . . . 177.77(9) ?
    C10 N6 N7 C12 . . . . -0.13(11) ?
    C3 N6 N7 C12 . . . . -175.89(9) ?
    C15 N8 N9 C17 . . . . -0.33(11) ?
    C2 N8 N9 C17 . . . . 175.53(9) ?
    C2 N2 C1 N1 . . . . -0.66(16) ?
    C2 N2 C1 N4 . . . . 179.50(9) ?
    C3 N1 C1 N2 . . . . 0.23(16) ?
    C3 N1 C1 N4 . . . . -179.92(9) ?
    N5 N4 C1 N2 . . . . -178.99(9) ?
    C5 N4 C1 N2 . . . . -1.14(16) ?
    N5 N4 C1 N1 . . . . 1.15(14) ?
    C5 N4 C1 N1 . . . . 179.00(10) ?
    C3 N3 C2 N2 . . . . 0.98(15) ?
    C3 N3 C2 N8 . . . . -178.34(9) ?
    C1 N2 C2 N3 . . . . -0.01(15) ?
    C1 N2 C2 N8 . . . . 179.29(9) ?
    N9 N8 C2 N3 . . . . -169.23(9) ?
    C15 N8 C2 N3 . . . . 5.90(15) ?
    N9 N8 C2 N2 . . . . 11.38(14) ?
    C15 N8 C2 N2 . . . . -173.49(10) ?
    C1 N1 C3 N3 . . . . 0.97(15) ?
    C1 N1 C3 N6 . . . . -179.01(9) ?
    C2 N3 C3 N1 . . . . -1.51(15) ?
    C2 N3 C3 N6 . . . . 178.46(9) ?
    N7 N6 C3 N1 . . . . -173.61(9) ?
    C10 N6 C3 N1 . . . . 11.49(16) ?
    N7 N6 C3 N3 . . . . 6.41(14) ?
    C10 N6 C3 N3 . . . . -168.49(10) ?
    N5 N4 C5 C6 . . . . 0.66(12) ?
    C1 N4 C5 C6 . . . . -177.31(10) ?
    N5 N4 C5 C4 . . . . -177.36(10) ?
    C1 N4 C5 C4 . . . . 4.66(18) ?
    N4 C5 C6 C7 . . . . -0.62(11) ?
    C4 C5 C6 C7 . . . . 177.38(11) ?
    N4 N5 C7 C6 . . . . 0.01(11) ?
    N4 N5 C7 C8 . . . . 179.63(9) ?
    C5 C6 C7 N5 . . . . 0.40(12) ?
    C5 C6 C7 C8 . . . . -179.20(11) ?
    N7 N6 C10 C11 . . . . 0.30(12) ?
    C3 N6 C10 C11 . . . . 175.47(10) ?
    N7 N6 C10 C9 . . . . -178.78(10) ?
    C3 N6 C10 C9 . . . . -3.62(18) ?
    N6 C10 C11 C12 . . . . -0.34(12) ?
    C9 C10 C11 C12 . . . . 178.70(11) ?
    N6 N7 C12 C11 . . . . -0.09(12) ?
    N6 N7 C12 C13 . . . . 178.25(10) ?
    C10 C11 C12 N7 . . . . 0.28(13) ?
    C10 C11 C12 C13 . . . . -177.89(11) ?
    N9 N8 C15 C16 . . . . -0.05(11) ?
    C2 N8 C15 C16 . . . . -175.48(10) ?
    N9 N8 C15 C14 . . . . -178.12(10) ?
    C2 N8 C15 C14 . . . . 6.46(17) ?
    N8 C15 C16 C17 . . . . 0.39(12) ?
    C14 C15 C16 C17 . . . . 178.39(11) ?
    N8 N9 C17 C16 . . . . 0.58(11) ?
    N8 N9 C17 C18 . . . . -179.66(10) ?
    C15 C16 C17 N9 . . . . -0.64(13) ?
    C15 C16 C17 C18 . . . . 179.63(11) ?
