# Supplementary material for: A second polymorph of 2,4,6-tris­(3,5-dimethyl-1H-pyrazol-1-yl)-1,3,5-triazine
Source: Acta Crystallogr Sect E Struct Rep Online. 2012 Oct 24;68(Pt 11):o3201. doi: 10.1107/S1600536812043255 (PMC3515290; doi:10.1107/S1600536812043255)
Supplement: Supplementary file 2 [file e-68-o3201-Isup2.hkl]

# 
# h,k,l, Fc-squared, Fo-squared, sigma(Fo-squared) and status flag 
# 
data_I
_shelx_title '  Pna21  1813 Friedel pairs' 
_shelx_refln_list_code          4 
_shelx_F_calc_maximum      134.90 
_exptl_crystal_F_000       768.00 
_reflns_d_resolution_high  0.7921 
 
loop_ 
 _symmetry_equiv_pos_as_xyz 
 'x, y, z' 
 '-x, -y, z+1/2' 
 'x+1/2, -y+1/2, z' 
 '-x+1/2, y+1/2, z+1/2' 
 
_cell_length_a     7.1840 
_cell_length_b    12.5079 
_cell_length_c    19.9527 
_cell_angle_alpha  90.000 
_cell_angle_beta   90.000 
_cell_angle_gamma  90.000 
 
_shelx_F_squared_multiplier     1.000 
 
loop_ 
 _refln_index_h 
 _refln_index_k 
 _refln_index_l 
 _refln_F_squared_calc 
 _refln_F_squared_meas 
 _refln_F_squared_sigma 
 _refln_observed_status 
   0   1 -25       39.57       36.58      0.85 o 
   0   0 -24       28.33       33.25      0.84 o 
   2   0 -24      428.21      441.96      3.44 o 
   1   1 -24      145.40      133.37      1.03 o 
   2   1 -24       45.75       44.00      0.83 o 
   0   2 -24       57.18       51.43      1.52 o 
   1   2 -24       11.70       11.93      0.31 o 
   2   2 -24       30.13       28.31      0.51 o 
   1   3 -24      156.79      162.27      1.19 o 
   2   3 -24       60.52       63.92      1.10 o 
   0   4 -24      115.44      129.36      1.42 o 
   1   4 -24       46.15       45.91      0.62 o 
   2   0 -23       13.01       11.21      0.38 o 
   0   1 -23      163.86      155.69      1.46 o 
   1   1 -23       29.99       33.79      0.49 o 
   2   1 -23       52.14       49.58      0.51 o 
   3   1 -23      200.75      185.36      2.20 o 
   1   2 -23       86.27       80.47      0.73 o 
   2   2 -23       44.68       44.80      0.60 o 
   3   2 -23      126.65      123.14      0.94 o 
   0   3 -23       13.18       14.40      0.47 o 
   1   3 -23        8.27        7.17      0.27 o 
   2   3 -23       19.05       14.83      0.32 o 
   3   3 -23       97.15      101.01      0.94 o 
   1   4 -23       92.40       83.47      1.13 o 
   2   4 -23       14.73       12.21      0.29 o 
   0   5 -23       95.39       88.89      3.84 o 
   1   5 -23       14.02       14.51      0.33 o 
   2   5 -23        6.05        6.57      0.26 o 
   1   6 -23       89.52       86.96      1.32 o 
   0   0 -22      669.19      704.21      6.40 o 
   2   0 -22      263.03      263.49      1.79 o 
   4   0 -22      601.86      610.38     12.49 o 
   1   1 -22       48.03       46.19      0.56 o 
   2   1 -22        9.14       10.56      0.30 o 
   3   1 -22      595.82      584.41      5.00 o 
   4   1 -22       54.32       50.07      1.41 o 
   0   2 -22      232.46      225.61      1.91 o 
   1   2 -22      169.00      175.57      1.12 o 
   2   2 -22      319.89      317.82      1.55 o 
   3   2 -22      126.85      123.42      1.41 o 
   4   2 -22      225.02      222.60      1.84 o 
   1   3 -22       66.39       69.93      0.81 o 
   2   3 -22       24.15       26.00      0.43 o 
   3   3 -22       34.99       38.53      0.47 o 
   4   3 -22        6.47        6.02      0.27 o 
   0   4 -22       95.77       93.39      1.42 o 
   1   4 -22       10.87       12.65      0.35 o 
   2   4 -22      410.12      415.03      2.59 o 
   3   4 -22      104.61      103.13      0.84 o 
   1   5 -22       11.69       12.12      0.31 o 
   2   5 -22       82.45       79.60      1.35 o 
   3   5 -22      233.47      225.85      1.44 o 
   0   6 -22       65.16       58.80      0.85 o 
   1   6 -22       18.64       16.53      0.47 o 
   2   6 -22       30.72       24.95      0.57 o 
   1   7 -22        7.19        9.01      0.34 o 
   2   0 -21      308.98      295.24      2.11 o 
   4   0 -21       91.67       78.29      2.60 o 
   0   1 -21      226.45      231.15      1.84 o 
   1   1 -21      255.49      240.60      1.36 o 
   2   1 -21       23.80       24.59      0.46 o 
   3   1 -21       63.19       60.94      0.66 o 
   4   1 -21      211.74      207.87      3.11 o 
   1   2 -21       24.81       27.59      0.47 o 
   2   2 -21      550.32      565.62      2.08 o 
   3   2 -21      198.12      200.61      1.95 o 
   4   2 -21      232.56      234.62      2.11 o 
   0   3 -21      115.54       99.55      1.13 o 
   1   3 -21       40.90       38.97      0.61 o 
   2   3 -21       25.84       23.67      0.45 o 
   3   3 -21      156.73      154.63      1.27 o 
   4   3 -21       49.93       48.89      0.61 o 
   1   4 -21        0.01        1.10      0.18 o 
   2   4 -21      135.45      127.93      1.00 o 
   3   4 -21       28.64       33.94      0.52 o 
   4   4 -21       14.18       11.43      0.29 o 
   0   5 -21       47.32       48.02      0.98 o 
   1   5 -21       85.92       78.69      0.85 o 
   2   5 -21      125.65      133.24      1.06 o 
   3   5 -21       28.30       26.18      0.49 o 
   4   5 -21      112.44      109.41      2.00 o 
   1   6 -21       38.98       39.74      0.57 o 
   2   6 -21       96.85       93.52      1.28 o 
   3   6 -21      269.07      244.61      1.38 o 
   0   7 -21       25.30       22.24      0.49 o 
   1   7 -21       61.00       62.35      0.92 o 
   2   7 -21       68.97       61.27      0.82 o 
   1   8 -21        6.05        5.72      0.21 o 
   0   0 -20      853.33      851.35      5.30 o 
   2   0 -20      995.38     1056.15      5.63 o 
   4   0 -20      199.14      210.99      2.08 o 
   1   1 -20      795.62      780.72      2.66 o 
   2   1 -20      315.19      313.72      1.64 o 
   3   1 -20      116.42      133.01      1.12 o 
   4   1 -20      127.84      126.67      1.05 o 
   5   1 -20        2.09        1.97      0.19 o 
   0   2 -20      989.01      970.93      3.61 o 
   1   2 -20      305.33      294.46      1.54 o 
   2   2 -20      106.48      108.09      1.04 o 
   3   2 -20       42.35       43.20      0.66 o 
   4   2 -20       54.25       53.31      0.68 o 
   5   2 -20       63.28       57.34      1.14 o 
   1   3 -20       61.79       63.99      0.67 o 
   2   3 -20      160.61      156.87      1.29 o 
   3   3 -20      277.25      270.47      1.81 o 
   4   3 -20       56.26       53.56      0.63 o 
   5   3 -20       37.45       40.69      0.55 o 
   0   4 -20      965.12      935.96      4.53 o 
   1   4 -20       15.84       16.04      0.42 o 
   2   4 -20       91.96       90.01      0.92 o 
   3   4 -20       21.81       26.76      0.49 o 
   4   4 -20      194.13      209.20      1.98 o 
   5   4 -20       29.74       29.93      0.75 o 
   1   5 -20      162.68      160.36      1.32 o 
   2   5 -20      298.70      286.27      1.69 o 
   3   5 -20       32.46       36.51      0.70 o 
   4   5 -20       14.49       13.12      0.32 o 
   0   6 -20       92.01       77.00      1.26 o 
   1   6 -20       21.09       22.41      0.49 o 
   2   6 -20      191.86      182.13      1.24 o 
   3   6 -20        0.92        1.58      0.20 o 
   4   6 -20        6.96        7.25      0.22 o 
   1   7 -20      135.58      137.43      0.87 o 
   2   7 -20      109.32      108.28      1.39 o 
   3   7 -20      314.13      304.69      3.10 o 
   0   8 -20       42.29       51.61      0.97 o 
   1   8 -20       62.94       64.61      0.68 o 
   2   8 -20        3.77        2.27      0.16 o 
   3   8 -20      121.25      127.23      1.56 o 
   1   9 -20        1.63        1.76      0.18 o 
   2   0 -19      160.32      158.41      1.69 o 
   4   0 -19       49.96       47.18      1.10 o 
   0   1 -19      124.53      131.08      1.40 o 
   1   1 -19     1186.32     1146.60      3.42 o 
   2   1 -19      237.22      244.78      1.57 o 
   3   1 -19      118.69      116.65      1.23 o 
   4   1 -19        2.74        2.26      0.27 o 
   5   1 -19      196.11      190.15      3.27 o 
   1   2 -19      100.95      106.30      0.96 o 
   2   2 -19      366.23      358.47      2.05 o 
   3   2 -19       44.90       49.54      0.78 o 
   4   2 -19      115.38      123.01      1.07 o 
   5   2 -19       52.68       55.26      0.87 o 
   0   3 -19      348.11      339.19      2.35 o 
   1   3 -19       64.38       66.73      0.71 o 
   2   3 -19       20.34       18.03      0.56 o 
   3   3 -19       51.45       52.23      0.84 o 
   4   3 -19       29.90       32.38      0.62 o 
   5   3 -19       91.57       91.21      1.40 o 
   1   4 -19      123.63      114.51      1.08 o 
   2   4 -19       28.82       30.67      0.65 o 
   3   4 -19       30.21       34.99      0.67 o 
   4   4 -19       14.19       10.70      0.37 o 
   5   4 -19      120.00      123.39      1.38 o 
   0   5 -19      177.08      155.20      1.99 o 
   1   5 -19      482.29      448.39      2.43 o 
   2   5 -19       90.80       89.61      0.93 o 
   3   5 -19        6.92        8.28      0.37 o 
   4   5 -19      365.79      364.68      2.65 o 
   5   5 -19       28.65       25.95      0.55 o 
   1   6 -19      336.62      320.00      1.59 o 
   2   6 -19        1.05        1.64      0.21 o 
   3   6 -19      120.04      120.82      1.24 o 
   4   6 -19       17.95       15.92      0.39 o 
   0   7 -19      282.54      292.50      2.16 o 
   1   7 -19      151.36      136.45      1.00 o 
   2   7 -19      129.11      119.52      1.02 o 
   3   7 -19       20.06       23.58      0.45 o 
   4   7 -19       23.31       26.39      0.62 o 
   1   8 -19       29.01       22.85      0.41 o 
   2   8 -19      211.66      201.11      1.41 o 
   3   8 -19       39.37       35.75      0.53 o 
   0   9 -19      141.45      133.55      1.53 o 
   1   9 -19      125.95      123.86      1.30 o 
   2   9 -19        1.38        1.10      0.12 o 
   1  10 -19       33.17       36.46      0.57 o 
   0   0 -18     4627.83     4273.90     17.13 o 
   2   0 -18      804.78      819.14      4.17 o 
   4   0 -18       12.19       12.58      0.76 o 
   6   0 -18      103.40       94.74      2.08 o 
   1   1 -18      471.24      437.75      1.85 o 
   2   1 -18      303.52      291.36      1.80 o 
   3   1 -18       64.29       58.40      0.76 o 
   4   1 -18      134.92      122.11      1.33 o 
   5   1 -18       16.62       13.52      0.45 o 
   6   1 -18       12.84       11.45      0.36 o 
   0   2 -18     2059.26     1957.89      8.92 o 
   1   2 -18      102.15       96.17      0.97 o 
   2   2 -18      450.57      446.35      2.22 o 
   3   2 -18       76.59       67.14      1.00 o 
   4   2 -18       14.53       14.08      0.45 o 
   5   2 -18       89.88       89.60      1.27 o 
   6   2 -18        1.91        1.80      0.28 o 
   1   3 -18      550.58      529.35      2.35 o 
   2   3 -18      203.38      203.18      1.56 o 
   3   3 -18        7.97       10.23      0.44 o 
   4   3 -18      220.03      230.16      1.86 o 
   5   3 -18       10.74        8.72      0.41 o 
   6   3 -18       55.59       49.49      1.03 o 
   0   4 -18      441.01      415.01      2.60 o 
   1   4 -18       24.84       22.22      0.59 o 
   2   4 -18      698.32      676.30      4.71 o 
   3   4 -18      139.10      138.47      1.27 o 
   4   4 -18        0.49        1.12      0.25 o 
   5   4 -18       11.86       13.42      0.38 o 
   1   5 -18      170.76      157.81      1.25 o 
   2   5 -18      160.82      177.57      1.28 o 
   3   5 -18       89.73       80.52      0.94 o 
   4   5 -18       44.86       39.53      0.62 o 
   5   5 -18       59.69       61.89      0.84 o 
   0   6 -18      636.38      572.22      3.43 o 
   1   6 -18      144.97      129.78      1.21 o 
   2   6 -18        1.97        2.49      0.37 o 
   3   6 -18      216.59      217.39      1.57 o 
   4   6 -18       35.07       36.12      0.54 o 
   5   6 -18       26.20       25.83      0.63 o 
   1   7 -18       84.47       87.86      1.06 o 
   2   7 -18       88.98       88.39      0.87 o 
   3   7 -18       56.78       58.65      0.73 o 
   4   7 -18       90.27       91.46      0.93 o 
   0   8 -18       27.73       27.03      0.74 o 
   1   8 -18      137.59      140.49      1.09 o 
   2   8 -18       59.97       50.23      0.65 o 
   3   8 -18       28.37       30.35      0.44 o 
   4   8 -18        6.08        5.65      0.23 o 
   1   9 -18       74.22       71.87      0.75 o 
   2   9 -18       42.74       41.02      0.57 o 
   3   9 -18      135.86      138.48      1.17 o 
   0  10 -18       12.78       13.26      0.51 o 
   1  10 -18      157.25      158.72      1.10 o 
   2  10 -18        2.41        3.81      0.19 o 
   2   0 -17     1136.05     1075.35      4.42 o 
   4   0 -17      118.72      135.29      2.06 o 
   6   0 -17       56.11       52.40      2.01 o 
   0   1 -17     1575.48     1453.91      6.58 o 
   1   1 -17     1125.26     1094.43      4.42 o 
   2   1 -17      245.53      229.08      1.59 o 
   3   1 -17       83.80       85.74      0.98 o 
   4   1 -17      161.66      174.06      1.72 o 
   5   1 -17        4.78        4.81      0.34 o 
   6   1 -17      112.72      106.81      1.26 o 
   1   2 -17       77.63       81.84      0.88 o 
   2   2 -17      196.64      162.34      1.42 o 
   3   2 -17      189.73      171.94      1.54 o 
   4   2 -17      271.05      257.65      2.16 o 
   5   2 -17        1.31        0.88      0.31 o 
   6   2 -17       68.49       61.42      0.80 o 
   0   3 -17        2.60        5.23      0.39 o 
   1   3 -17      255.54      231.28      1.42 o 
   2   3 -17       33.66       31.04      0.62 o 
   3   3 -17       74.81       76.84      1.65 o 
   4   3 -17      235.24      235.46      2.42 o 
   5   3 -17       93.98       95.76      1.27 o 
   6   3 -17      143.64      141.94      1.61 o 
   1   4 -17      145.62      132.59      1.22 o 
   2   4 -17       66.76       61.50      0.84 o 
   3   4 -17       91.29       90.00      1.01 o 
   4   4 -17       65.33       66.33      1.09 o 
   5   4 -17       16.56       22.25      0.58 o 
   6   4 -17       55.08       56.13      0.95 o 
   0   5 -17      982.97      955.51      4.73 o 
   1   5 -17      223.16      205.87      1.35 o 
   2   5 -17      717.28      659.49      2.53 o 
   3   5 -17      109.11      111.86      1.10 o 
   4   5 -17       51.75       53.13      0.88 o 
   5   5 -17        3.35        3.11      0.24 o 
   6   5 -17      149.59      143.84      2.31 o 
   1   6 -17      513.20      494.80      2.13 o 
   2   6 -17      188.97      168.67      1.21 o 
   3   6 -17       31.09       37.64      0.68 o 
   4   6 -17       72.94       82.16      0.87 o 
   5   6 -17        5.02        4.18      0.21 o 
   0   7 -17      864.02      771.63      3.97 o 
   1   7 -17      309.09      279.43      1.75 o 
   2   7 -17      141.21      154.83      1.24 o 
   3   7 -17       46.30       54.53      0.78 o 
   4   7 -17       51.36       52.67      0.66 o 
   5   7 -17       52.47       46.12      0.99 o 
   1   8 -17      189.49      179.58      1.29 o 
   2   8 -17       84.93       93.11      0.96 o 
   3   8 -17       31.09       31.38      0.52 o 
   4   8 -17      303.33      289.09      3.13 o 
   0   9 -17      104.20      101.79      1.42 o 
   1   9 -17        9.99       13.15      0.44 o 
   2   9 -17       13.51       12.02      0.34 o 
   3   9 -17       89.86       82.46      0.81 o 
   4   9 -17       41.61       42.33      0.56 o 
   1  10 -17        5.67        7.09      0.26 o 
   2  10 -17       93.89       86.15      1.15 o 
   3  10 -17       11.14        8.49      0.27 o 
   0  11 -17      242.98      275.35      3.24 o 
   1  11 -17       18.73       22.22      0.39 o 
   2  11 -17       24.00       28.74      0.49 o 
   0   0 -16     2778.52     2661.65      9.25 o 
   2   0 -16     1256.00     1127.74      5.85 o 
   4   0 -16      333.98      360.54      3.48 o 
   6   0 -16      145.42      141.42      4.05 o 
   1   1 -16      470.34      485.98      2.30 o 
   2   1 -16       97.57       80.95      0.88 o 
   3   1 -16     1064.14      974.25      3.56 o 
   4   1 -16      131.47      139.94      1.53 o 
   5   1 -16       12.62       13.35      0.71 o 
   6   1 -16       14.41       15.22      0.49 o 
   0   2 -16      430.95      422.84      3.82 o 
   1   2 -16      101.59       91.67      0.86 o 
   2   2 -16     1378.66     1298.67      5.95 o 
   3   2 -16       32.30       33.56      0.74 o 
   4   2 -16      119.19      127.03      1.46 o 
   5   2 -16      383.56      383.76      3.26 o 
   6   2 -16       27.96       27.17      0.72 o 
   1   3 -16      198.22      191.07      1.30 o 
   2   3 -16      135.92      135.28      1.28 o 
   3   3 -16       99.44       96.24      1.23 o 
   4   3 -16       47.12       58.23      0.92 o 
   5   3 -16       14.00       14.10      0.53 o 
   6   3 -16      231.71      225.61      2.77 o 
   0   4 -16     1145.21     1064.72      4.19 o 
   1   4 -16       24.44       24.19      0.51 o 
   2   4 -16      103.79       80.12      0.86 o 
   3   4 -16       73.30       81.87      0.91 o 
   4   4 -16       83.14       77.10      1.12 o 
   5   4 -16       58.70       62.14      0.94 o 
   6   4 -16      104.83      101.36      1.50 o 
   1   5 -16       74.16       71.85      0.88 o 
   2   5 -16       89.43       77.40      0.88 o 
   3   5 -16      285.04      263.71      1.85 o 
   4   5 -16       50.53       48.28      0.90 o 
   5   5 -16      107.03      107.32      1.07 o 
   6   5 -16        1.55        1.15      0.23 o 
   0   6 -16       32.20       31.54      0.82 o 
   1   6 -16      193.48      192.64      1.31 o 
   2   6 -16      214.25      189.25      1.31 o 
   3   6 -16        7.60        9.33      0.39 o 
   4   6 -16      166.31      154.82      1.46 o 
   5   6 -16       39.39       33.71      0.60 o 
   6   6 -16        2.18        2.63      0.39 o 
   1   7 -16      482.30      474.85      2.26 o 
   2   7 -16       71.26       61.58      0.76 o 
   3   7 -16       47.54       37.86      0.63 o 
   4   7 -16       36.58       36.84      0.59 o 
   5   7 -16        8.30        8.38      0.27 o 
   0   8 -16      585.33      528.27      3.26 o 
   1   8 -16      141.68      149.35      1.34 o 
   2   8 -16       52.96       46.52      0.70 o 
   3   8 -16       57.21       55.26      0.67 o 
   4   8 -16      267.43      276.14      2.97 o 
   5   8 -16      180.66      168.13      1.46 o 
   1   9 -16      135.16      133.50      1.30 o 
   2   9 -16      118.86      134.71      1.09 o 
   3   9 -16       68.39       76.37      0.81 o 
   4   9 -16      214.36      204.71      2.57 o 
   0  10 -16        2.17        3.87      0.36 o 
   1  10 -16      165.32      176.08      1.26 o 
   2  10 -16       40.18       42.27      0.54 o 
   3  10 -16      104.31      107.33      1.31 o 
   1  11 -16      101.99       97.26      1.12 o 
   2  11 -16        7.14        8.81      0.41 o 
   3  11 -16       50.97       50.36      0.87 o 
   0  12 -16       38.11       40.90      0.78 o 
   1  12 -16      132.29      140.36      1.35 o 
   2   0 -15     1523.70     1441.41      9.88 o 
   4   0 -15      210.54      194.02      3.14 o 
   6   0 -15       10.16       12.25      0.86 o 
   0   1 -15      663.54      642.36     10.47 o 
   1   1 -15       97.99       92.62      0.96 o 
   2   1 -15      865.26      803.13      4.84 o 
   3   1 -15      936.20      859.80      3.22 o 
   4   1 -15       21.44       22.27      0.69 o 
   5   1 -15       28.51       26.49      1.00 o 
   6   1 -15       70.75       75.72      1.36 o 
   7   1 -15        2.77        4.03      0.28 o 
   1   2 -15       31.93       30.38      0.54 o 
   2   2 -15       29.14       33.13      0.61 o 
   3   2 -15       83.78       90.39      1.13 o 
   4   2 -15      354.08      320.40      2.27 o 
   5   2 -15        9.16       11.50      0.61 o 
   6   2 -15       47.72       47.91      1.26 o 
   7   2 -15       33.32       35.04      1.43 o 
   0   3 -15      194.22      217.08      2.58 o 
   1   3 -15      517.55      475.19      3.05 o 
   2   3 -15      330.03      351.81      1.95 o 
   3   3 -15       92.44       85.99      1.02 o 
   4   3 -15      211.92      217.26      1.90 o 
   5   3 -15      128.13      134.91      1.48 o 
   6   3 -15       84.71       80.49      1.22 o 
   7   3 -15        0.67        0.38      0.20 o 
   1   4 -15      161.84      155.25      1.16 o 
   2   4 -15      386.36      374.52      1.90 o 
   3   4 -15       14.42       16.48      0.45 o 
   4   4 -15      377.41      365.16      2.72 o 
   5   4 -15      212.67      220.09      2.16 o 
   6   4 -15      155.24      150.82      2.22 o 
   0   5 -15     2914.42     2620.16      7.80 o 
   1   5 -15       49.79       50.49      0.70 o 
   2   5 -15      370.63      350.57      1.93 o 
   3   5 -15      372.95      356.13      1.89 o 
   4   5 -15      184.95      176.71      2.08 o 
   5   5 -15       76.47       71.82      1.12 o 
   6   5 -15       11.15       11.65      0.44 o 
   1   6 -15      223.38      194.69      1.28 o 
   2   6 -15       41.45       42.80      0.74 o 
   3   6 -15      157.32      137.93      1.29 o 
   4   6 -15       12.36        9.38      0.47 o 
   5   6 -15      253.68      265.85      1.81 o 
   6   6 -15       27.11       21.77      0.45 o 
   0   7 -15      736.90      670.83      3.30 o 
   1   7 -15       81.57       78.44      0.85 o 
   2   7 -15      599.63      560.47      2.42 o 
   3   7 -15       60.60       62.89      0.96 o 
   4   7 -15      244.97      243.83      1.82 o 
   5   7 -15       47.21       49.78      0.73 o 
   6   7 -15      103.06      101.80      1.94 o 
   1   8 -15      139.43      135.52      1.16 o 
   2   8 -15       45.92       51.66      0.81 o 
   3   8 -15       32.13       40.63      0.65 o 
   4   8 -15      174.84      169.13      1.16 o 
   5   8 -15       23.76       21.70      0.49 o 
   0   9 -15       32.33       32.91      1.00 o 
   1   9 -15       66.23       67.35      0.82 o 
   2   9 -15      445.52      457.39      2.33 o 
   3   9 -15        8.03        7.39      0.29 o 
   4   9 -15      357.35      343.78      3.90 o 
   5   9 -15      453.36      423.45      3.20 o 
   1  10 -15       62.28       64.06      0.71 o 
   2  10 -15        1.27        1.92      0.20 o 
   3  10 -15       47.96       52.04      0.62 o 
   4  10 -15      204.03      192.35      3.01 o 
   0  11 -15        6.08        5.33      0.37 o 
   1  11 -15       52.45       52.87      0.59 o 
   2  11 -15       51.80       58.06      0.90 o 
   3  11 -15        3.20        3.80      0.18 o 
   1  12 -15        8.44       10.23      0.28 o 
   2  12 -15       25.48       25.27      0.48 o 
   0   0 -14      481.03      494.23     12.50 o 
   2   0 -14     1058.92     1026.73      9.92 o 
   4   0 -14     2555.86     2334.96     13.20 o 
   6   0 -14      125.46      126.43      2.72 o 
   1   1 -14       86.47       91.46      1.80 o 
   2   1 -14      533.53      542.03      3.64 o 
   3   1 -14      557.90      559.93      2.69 o 
   4   1 -14      733.99      708.24      3.85 o 
   5   1 -14      532.92      512.07      3.28 o 
   6   1 -14      126.01      126.48      1.88 o 
   7   1 -14       87.09       83.08      1.32 o 
   0   2 -14      758.51      790.44      6.87 o 
   1   2 -14      328.92      313.16      3.33 o 
   2   2 -14      233.62      249.94      1.78 o 
   3   2 -14      275.56      280.36      1.81 o 
   4   2 -14      806.82      769.54      4.54 o 
   5   2 -14       62.42       68.48      1.02 o 
   6   2 -14       32.75       29.22      0.77 o 
   7   2 -14      179.74      162.30      2.60 o 
   1   3 -14      120.65      109.55      3.69 o 
   2   3 -14      143.54      159.01      1.29 o 
   3   3 -14      196.64      184.62      1.43 o 
   4   3 -14      483.61      468.45      2.55 o 
   5   3 -14      129.64      133.24      1.70 o 
   6   3 -14        5.56        7.04      0.47 o 
   7   3 -14       78.42       77.36      1.50 o 
   0   4 -14      167.61      171.50      1.73 o 
   1   4 -14       94.59      112.74      1.13 o 
   2   4 -14      249.58      221.47      1.46 o 
   3   4 -14       63.60       61.66      0.92 o 
   4   4 -14       63.65       71.37      1.14 o 
   5   4 -14      111.50      110.39      1.51 o 
   6   4 -14      157.87      155.32      1.59 o 
   7   4 -14        8.02        8.01      0.35 o 
   1   5 -14       50.90       56.18      0.81 o 
   2   5 -14      490.37      460.66      2.28 o 
   3   5 -14      113.55      113.71      1.13 o 
   4   5 -14       62.22       55.67      0.92 o 
   5   5 -14      158.81      158.50      1.77 o 
   6   5 -14       16.71       16.37      0.47 o 
   0   6 -14       19.62       19.89      0.53 o 
   1   6 -14      468.81      432.18      2.00 o 
   2   6 -14      177.47      173.82      1.52 o 
   3   6 -14      199.43      168.49      1.44 o 
   4   6 -14      146.72      134.35      1.56 o 
   5   6 -14       49.36       45.35      0.92 o 
   6   6 -14       39.73       38.55      0.68 o 
   1   7 -14       81.80       80.55      0.87 o 
   2   7 -14      331.66      287.52      2.02 o 
   3   7 -14      331.71      318.52      2.09 o 
   4   7 -14       45.59       46.10      0.75 o 
   5   7 -14       99.85       92.38      1.16 o 
   6   7 -14      136.33      121.68      2.99 o 
   0   8 -14      395.34      369.69      2.23 o 
   1   8 -14       25.04       26.34      0.55 o 
   2   8 -14      594.28      570.15      2.68 o 
   3   8 -14      301.61      282.96      1.92 o 
   4   8 -14      167.63      176.54      1.34 o 
   5   8 -14      176.93      181.10      2.87 o 
   1   9 -14        4.11        5.85      0.28 o 
   2   9 -14      189.46      189.44      1.58 o 
   3   9 -14      101.94      103.98      0.98 o 
   4   9 -14      427.75      457.33      2.76 o 
   5   9 -14      232.36      228.96      2.25 o 
   0  10 -14      172.07      167.37      2.02 o 
   1  10 -14      134.27      136.38      1.10 o 
   2  10 -14       22.31       24.13      0.50 o 
   3  10 -14       64.35       66.61      0.75 o 
   4  10 -14      198.80      208.58      1.41 o 
   1  11 -14       86.57       92.82      0.90 o 
   2  11 -14       85.61       88.18      0.73 o 
   3  11 -14       14.62       18.61      0.36 o 
   4  11 -14       32.18       33.80      0.68 o 
   0  12 -14      283.44      296.01      3.02 o 
   1  12 -14       18.87       19.41      0.37 o 
   2  12 -14       27.88       29.45      0.51 o 
   3  12 -14       49.10       45.24      0.96 o 
   2   0 -13      684.49      664.61      7.68 o 
   4   0 -13      618.25      603.91     10.19 o 
   6   0 -13      736.19      738.89     10.42 o 
   0   1 -13      763.81      713.94     13.22 o 
   1   1 -13      248.89      261.31      2.73 o 
   2   1 -13       19.33       24.41      1.36 o 
   3   1 -13       26.46       25.75      0.58 o 
   4   1 -13      333.66      321.41      2.51 o 
   5   1 -13      577.22      546.75      3.20 o 
   6   1 -13       63.95       62.63      1.07 o 
   7   1 -13       22.34       23.21      0.68 o 
   1   2 -13       68.87       75.39      1.59 o 
   2   2 -13      335.59      328.24      3.31 o 
   3   2 -13      434.20      439.69      3.30 o 
   4   2 -13      202.52      193.16      1.65 o 
   5   2 -13       22.45       22.51      0.59 o 
   6   2 -13      288.25      298.35      2.50 o 
   7   2 -13      106.80      107.88      1.61 o 
   0   3 -13     1214.17     1261.40     10.13 o 
   1   3 -13      120.89      123.11      2.06 o 
   2   3 -13      718.19      737.47      5.56 o 
   3   3 -13      606.50      565.27      4.86 o 
   4   3 -13      214.93      218.83      2.09 o 
   5   3 -13       33.02       31.27      0.73 o 
   6   3 -13       91.00      100.88      1.42 o 
   7   3 -13        8.82        8.35      0.44 o 
   1   4 -13       50.42       53.29      1.54 o 
   2   4 -13      476.70      448.86      3.21 o 
   3   4 -13      209.71      207.38      1.67 o 
   4   4 -13      609.12      588.50      3.53 o 
   5   4 -13       33.74       35.59      0.77 o 
   6   4 -13       32.76       31.74      0.72 o 
   7   4 -13       53.69       51.12      0.98 o 
   0   5 -13      281.26      303.97      4.62 o 
   1   5 -13      249.77      239.72      1.70 o 
   2   5 -13     1107.02     1016.68      5.33 o 
   3   5 -13      114.14      113.84      1.19 o 
   4   5 -13      148.53      143.87      1.74 o 
   5   5 -13      144.05      144.54      1.98 o 
   6   5 -13      225.80      215.89      2.77 o 
   7   5 -13       68.68       64.19      1.18 o 
   1   6 -13      452.45      404.32      2.42 o 
   2   6 -13      128.33      126.87      1.33 o 
   3   6 -13      840.96      801.00      3.36 o 
   4   6 -13      195.00      180.70      1.48 o 
   5   6 -13      135.05      121.38      1.55 o 
   6   6 -13      190.42      176.07      2.68 o 
   0   7 -13      317.88      319.36      2.13 o 
   1   7 -13      373.29      345.38      1.69 o 
   2   7 -13      165.04      160.54      1.59 o 
   3   7 -13       26.28       24.86      0.60 o 
   4   7 -13      164.44      160.27      1.42 o 
   5   7 -13       33.31       31.77      0.67 o 
   6   7 -13       61.52       61.00      1.03 o 
   1   8 -13      396.32      403.42      1.99 o 
   2   8 -13      858.96      834.45      3.51 o 
   3   8 -13      298.42      309.14      2.26 o 
   4   8 -13      151.37      147.11      1.38 o 
   5   8 -13        0.34        0.84      0.21 o 
   6   8 -13       81.69       73.69      0.91 o 
   0   9 -13     1236.37     1261.52      5.37 o 
   1   9 -13       75.73       69.83      0.76 o 
   2   9 -13      745.69      734.50      3.43 o 
   3   9 -13      325.84      321.16      1.99 o 
   4   9 -13      336.55      330.58      2.01 o 
   5   9 -13      228.70      230.18      2.50 o 
   1  10 -13        5.89        8.21      0.35 o 
   2  10 -13      118.52      120.77      1.05 o 
   3  10 -13       20.15       20.91      0.48 o 
   4  10 -13      199.00      194.62      1.30 o 
   5  10 -13      394.84      387.48      2.31 o 
   0  11 -13      112.76      118.41      1.51 o 
   1  11 -13        8.12        8.92      0.33 o 
   2  11 -13       35.93       38.99      0.51 o 
   3  11 -13      214.93      224.05      1.36 o 
   4  11 -13       76.48       83.74      0.80 o 
   1  12 -13       17.17       20.20      0.41 o 
   2  12 -13       83.32       81.01      0.97 o 
   3  12 -13       27.08       33.42      0.51 o 
   0  13 -13      170.63      183.81      1.81 o 
   1  13 -13       14.02       17.74      0.40 o 
   2  13 -13       13.20       14.13      0.46 o 
   0   0 -12      632.47      596.20     16.93 o 
   2   0 -12       99.53      100.77      2.89 o 
   4   0 -12      708.50      778.45      5.07 o 
   6   0 -12      503.70      499.24      4.49 o 
   1   1 -12     1037.40     1095.25      8.32 o 
   2   1 -12     1024.72      995.91      5.49 o 
   3   1 -12      110.47       98.96      1.90 o 
   4   1 -12      377.39      346.35      2.33 o 
   5   1 -12      801.65      779.58      3.52 o 
   6   1 -12      418.48      427.14      2.92 o 
   7   1 -12      188.82      190.32      2.03 o 
   0   2 -12       92.45       98.21      2.27 o 
   1   2 -12       81.49       74.31      1.26 o 
   2   2 -12      289.16      283.42      3.53 o 
   3   2 -12      272.66      278.63      3.76 o 
   4   2 -12       46.03       43.51      0.83 o 
   5   2 -12      208.15      210.93      1.63 o 
   6   2 -12      404.75      399.33      2.77 o 
   7   2 -12       31.79       32.38      1.00 o 
   1   3 -12       85.63       93.96      1.59 o 
   2   3 -12      541.35      519.16      4.52 o 
   3   3 -12      267.34      266.24      2.81 o 
   4   3 -12        4.97        7.10      0.44 o 
   5   3 -12      168.22      170.91      1.62 o 
   6   3 -12      215.55      219.03      2.22 o 
   7   3 -12       22.62       24.48      0.60 o 
   0   4 -12      142.28      138.14      2.19 o 
   1   4 -12       12.83       12.93      0.57 o 
   2   4 -12      286.53      321.92      3.63 o 
   3   4 -12      371.10      353.82      2.42 o 
   4   4 -12      532.27      526.66      3.51 o 
   5   4 -12       59.43       63.25      1.06 o 
   6   4 -12      153.21      143.08      1.44 o 
   7   4 -12       63.85       67.57      1.04 o 
   1   5 -12      346.86      377.15      4.60 o 
   2   5 -12      316.91      286.46      2.01 o 
   3   5 -12        2.11        3.98      0.28 o 
   4   5 -12      138.49      131.41      1.53 o 
   5   5 -12       64.21       64.26      0.99 o 
   6   5 -12       52.87       49.94      1.00 o 
   7   5 -12       98.59       93.89      1.69 o 
   0   6 -12      541.29      555.62      4.90 o 
   1   6 -12       16.98       13.95      0.33 o 
   2   6 -12       13.94       12.42      0.41 o 
   3   6 -12       69.94       66.14      0.92 o 
   4   6 -12       36.19       38.19      0.75 o 
   5   6 -12      203.88      198.53      2.00 o 
   6   6 -12       88.72       86.26      1.02 o 
   7   6 -12       60.61       55.07      1.28 o 
   1   7 -12       15.78       13.02      0.33 o 
   2   7 -12      190.32      177.03      1.50 o 
   3   7 -12       22.87       19.63      0.60 o 
   4   7 -12      751.69      716.60      4.31 o 
   5   7 -12      124.64      119.40      1.44 o 
   6   7 -12        8.71        7.25      0.35 o 
   0   8 -12     1336.26     1215.04      4.26 o 
   1   8 -12      489.10      491.61      2.30 o 
   2   8 -12       41.35       42.23      0.74 o 
   3   8 -12      108.38      113.51      1.14 o 
   4   8 -12        6.08        6.26      0.40 o 
   5   8 -12       73.72       62.86      0.92 o 
   6   8 -12       20.91       22.74      1.00 o 
   1   9 -12        5.15        9.46      0.34 o 
   2   9 -12      322.32      330.72      1.87 o 
   3   9 -12      730.81      769.70      3.14 o 
   4   9 -12        4.10        3.76      0.40 o 
   5   9 -12       77.25       75.75      1.06 o 
   6   9 -12       75.16       71.20      0.82 o 
   0  10 -12      122.58      118.03      1.35 o 
   1  10 -12      153.13      154.42      1.18 o 
   2  10 -12      418.16      423.97      2.11 o 
   3  10 -12      134.82      137.23      1.37 o 
   4  10 -12      270.08      288.81      1.81 o 
   5  10 -12      268.65      265.22      1.74 o 
   1  11 -12       27.79       31.25      0.59 o 
   2  11 -12       28.99       31.83      0.50 o 
   3  11 -12      105.49      104.80      0.98 o 
   4  11 -12       52.59       50.14      0.65 o 
   0  12 -12        7.74        9.26      0.49 o 
   1  12 -12       45.07       39.03      0.59 o 
   2  12 -12      120.79      132.15      1.24 o 
   3  12 -12       67.76       69.45      0.81 o 
   4  12 -12        4.91        3.78      0.55 o 
   1  13 -12       33.25       34.11      0.83 o 
   2  13 -12        9.69        9.91      0.36 o 
   2   0 -11      564.96      567.32      4.95 o 
   4   0 -11       19.27       17.29      0.84 o 
   6   0 -11      893.21      906.89      4.75 o 
   8   0 -11       93.06      101.19      2.12 o 
   0   1 -11     1153.75     1119.40      5.23 o 
   1   1 -11      243.79      261.87      2.20 o 
   2   1 -11      247.74      254.90      3.15 o 
   3   1 -11      310.73      319.14      5.12 o 
   4   1 -11      176.19      149.46      1.79 o 
   5   1 -11       20.36       21.07      0.75 o 
   6   1 -11      157.60      156.56      1.50 o 
   7   1 -11     1025.35     1029.85      5.73 o 
   8   1 -11       62.74       59.40      2.25 o 
   1   2 -11     1056.81     1089.22      6.29 o 
   2   2 -11      213.20      271.53      3.97 o 
   3   2 -11      292.28      286.23      4.02 o 
   4   2 -11      220.98      205.31      1.69 o 
   5   2 -11       18.93       22.62      0.60 o 
   6   2 -11       93.57       95.94      1.44 o 
   7   2 -11      113.01      109.45      1.26 o 
   8   2 -11       42.84       44.85      1.48 o 
   0   3 -11     3045.08     3308.64     20.82 o 
   1   3 -11      285.77      300.34      2.16 o 
   2   3 -11     1307.75     1373.55      7.57 o 
   3   3 -11      246.07      251.34      3.34 o 
   4   3 -11      148.93      150.42      1.38 o 
   5   3 -11      178.96      162.31      1.60 o 
   6   3 -11       12.15       11.12      0.54 o 
   7   3 -11      179.13      181.82      1.74 o 
   1   4 -11      796.17      828.00      8.03 o 
   2   4 -11      570.61      547.53      3.83 o 
   3   4 -11       87.56      100.90      1.35 o 
   4   4 -11       76.67       71.11      1.04 o 
   5   4 -11       30.31       34.77      0.76 o 
   6   4 -11      100.34       99.08      1.28 o 
   7   4 -11       37.73       35.54      0.86 o 
   0   5 -11        5.16        5.89      0.52 o 
   1   5 -11      195.38      239.49      2.24 o 
   2   5 -11       17.11       23.11      0.69 o 
   3   5 -11      110.02      112.30      1.05 o 
   4   5 -11     1307.19     1263.12      6.31 o 
   5   5 -11      127.73      124.65      1.32 o 
   6   5 -11      210.98      211.69      3.03 o 
   7   5 -11       48.16       51.44      0.91 o 
   1   6 -11      653.77      660.93      3.86 o 
   2   6 -11       40.63       38.59      0.69 o 
   3   6 -11      397.36      364.85      2.47 o 
   4   6 -11      282.17      262.59      1.84 o 
   5   6 -11      226.59      202.70      1.60 o 
   6   6 -11       33.24       31.90      0.75 o 
   7   6 -11       68.52       58.99      2.77 o 
   0   7 -11      148.70      151.94      1.50 o 
   1   7 -11      448.03      425.89      1.99 o 
   2   7 -11      330.46      331.89      1.86 o 
   3   7 -11      277.58      252.45      1.58 o 
   4   7 -11      244.63      238.93      1.57 o 
   5   7 -11       72.48       72.58      0.96 o 
   6   7 -11       98.27       97.68      1.42 o 
   7   7 -11      103.34       98.71      2.07 o 
   1   8 -11       22.98       19.02      0.47 o 
   2   8 -11      395.00      376.42      1.87 o 
   3   8 -11      392.27      406.85      2.09 o 
   4   8 -11      441.05      434.50      2.45 o 
   5   8 -11      142.96      137.12      1.31 o 
   6   8 -11       15.34       16.38      0.55 o 
   0   9 -11     2900.78     2622.72     10.93 o 
   1   9 -11      684.25      649.94      2.49 o 
   2   9 -11     1322.32     1325.96      3.99 o 
   3   9 -11      454.03      456.16      2.26 o 
   4   9 -11      181.24      182.17      1.64 o 
   5   9 -11       38.86       36.88      0.68 o 
   6   9 -11       38.98       33.94      0.78 o 
   1  10 -11       30.65       32.63      0.56 o 
   2  10 -11      295.63      297.58      1.69 o 
   3  10 -11      751.54      746.64      2.87 o 
   4  10 -11       33.59       32.02      0.66 o 
   5  10 -11      170.64      163.84      2.48 o 
   0  11 -11      249.52      260.02      2.41 o 
   1  11 -11      278.86      296.31      1.79 o 
   2  11 -11       25.15       27.84      0.50 o 
   3  11 -11      186.06      198.00      1.33 o 
   4  11 -11      102.83      100.54      1.06 o 
   5  11 -11       34.10       33.92      0.50 o 
   1  12 -11        1.35        3.07      0.21 o 
   2  12 -11        7.76        7.59      0.29 o 
   3  12 -11       78.25       74.48      1.09 o 
   4  12 -11      262.51      259.02      1.86 o 
   0  13 -11       24.09       27.81      0.67 o 
   1  13 -11      156.26      162.22      1.39 o 
   2  13 -11      130.44      129.73      1.69 o 
   3  13 -11       27.60       33.62      0.64 o 
   1  14 -11        8.59        8.02      0.44 o 
   0   0 -10     1318.97     1334.13      9.97 o 
   2   0 -10      879.30      947.46      6.02 o 
   4   0 -10      573.11      667.87     13.80 o 
   6   0 -10      597.64      638.71      5.12 o 
   8   0 -10     1284.31     1213.50     47.14 o 
   1   1 -10      697.43      755.00      6.35 o 
   2   1 -10       35.76       47.63      1.71 o 
   3   1 -10      271.10      268.17      2.84 o 
   4   1 -10      511.92      510.74      5.22 o 
   5   1 -10      414.57      393.95      2.21 o 
   6   1 -10      714.15      692.49      3.00 o 
   7   1 -10      184.59      193.60      2.22 o 
   8   1 -10      515.60      507.97     10.13 o 
   0   2 -10     2006.99     1886.26     15.15 o 
   1   2 -10      862.81      896.08      6.20 o 
   2   2 -10       33.69       22.37      0.78 o 
   3   2 -10       63.10       60.12      1.26 o 
   4   2 -10      132.59      144.95      1.56 o 
   5   2 -10      418.14      393.74      2.20 o 
   6   2 -10       26.66       25.03      0.67 o 
   7   2 -10      317.34      319.47      2.28 o 
   8   2 -10      611.81      582.10      3.88 o 
   1   3 -10      608.89      612.83      4.67 o 
   2   3 -10       38.68       39.10      1.05 o 
   3   3 -10      111.92      106.99      1.73 o 
   4   3 -10      378.85      378.12      3.01 o 
   5   3 -10       57.43       54.09      0.94 o 
   6   3 -10      177.13      175.89      1.51 o 
   7   3 -10      114.69      115.08      1.49 o 
   8   3 -10       55.78       57.64      1.66 o 
   0   4 -10     2037.92     2109.08      9.25 o 
   1   4 -10     1129.04     1145.79      4.83 o 
   2   4 -10      348.60      397.49      2.52 o 
   3   4 -10       81.57       83.43      1.58 o 
   4   4 -10        6.01        4.13      0.41 o 
   5   4 -10       29.34       32.11      0.69 o 
   6   4 -10      255.55      262.02      2.15 o 
   7   4 -10       16.46       14.96      0.54 o 
   1   5 -10       61.58       82.19      1.23 o 
   2   5 -10      642.35      721.39      4.30 o 
   3   5 -10      312.86      308.32      2.32 o 
   4   5 -10      367.70      334.71      2.02 o 
   5   5 -10       85.42       81.77      1.04 o 
   6   5 -10       16.66       16.87      0.64 o 
   7   5 -10      114.11      111.28      1.57 o 
   0   6 -10       42.43       32.65      1.17 o 
   1   6 -10      173.34      186.59      1.93 o 
   2   6 -10      110.31      114.11      1.47 o 
   3   6 -10      249.17      237.31      1.71 o 
   4   6 -10       27.14       24.28      0.56 o 
   5   6 -10      112.10      112.64      1.18 o 
   6   6 -10       60.48       54.91      1.02 o 
   7   6 -10       91.31       82.92      1.50 o 
   1   7 -10      193.95      210.13      1.47 o 
   2   7 -10      533.35      521.04      3.21 o 
   3   7 -10      123.40      106.58      1.03 o 
   4   7 -10       51.69       50.50      0.74 o 
   5   7 -10      110.24      109.08      1.30 o 
   6   7 -10      312.35      288.13      2.22 o 
   7   7 -10       55.18       51.79      0.75 o 
   0   8 -10     1427.79     1474.56      5.67 o 
   1   8 -10     1135.77     1161.15      3.57 o 
   2   8 -10      150.68      135.99      1.04 o 
   3   8 -10      297.79      291.09      1.86 o 
   4   8 -10       46.03       42.12      0.70 o 
   5   8 -10      146.51      152.44      1.44 o 
   6   8 -10      148.77      142.29      1.59 o 
   1   9 -10      811.13      760.82      2.59 o 
   2   9 -10      129.09      119.05      1.04 o 
   3   9 -10      123.29      124.20      1.06 o 
   4   9 -10       50.31       49.20      1.09 o 
   5   9 -10        5.24        4.70      0.28 o 
   6   9 -10       14.13       14.77      0.41 o 
   0  10 -10      950.81      924.79      4.67 o 
   1  10 -10       82.39       66.98      0.79 o 
   2  10 -10      319.81      332.49      1.70 o 
   3  10 -10      251.81      246.57      1.54 o 
   4  10 -10       47.92       48.23      0.77 o 
   5  10 -10        1.98        2.53      0.25 o 
   6  10 -10       24.28       21.64      0.64 o 
   1  11 -10      204.37      190.02      1.40 o 
   2  11 -10      352.63      373.18      1.90 o 
   3  11 -10       20.86       17.47      0.45 o 
   4  11 -10       46.83       49.09      0.72 o 
   5  11 -10        9.58        9.33      0.30 o 
   0  12 -10       91.65      100.41      1.43 o 
   1  12 -10       46.47       41.04      0.58 o 
   2  12 -10       31.44       31.93      0.54 o 
   3  12 -10       64.72       64.13      0.77 o 
   4  12 -10       88.21       88.09      2.07 o 
   1  13 -10       11.93       11.90      0.32 o 
   2  13 -10        2.06        4.56      0.32 o 
   3  13 -10       32.71       29.48      0.54 o 
   0  14 -10        2.83        3.59      0.40 o 
   1  14 -10       61.59       68.72      0.98 o 
   2   0  -9      122.30      140.85      4.35 o 
   4   0  -9      429.14      416.57      5.34 o 
   6   0  -9      235.00      241.12      2.57 o 
   8   0  -9     1356.27     1290.45     26.56 o 
   0   1  -9      521.37      633.24      2.97 o 
   1   1  -9      823.76      872.47      3.53 o 
   2   1  -9      175.61      208.19      1.74 o 
   3   1  -9      182.07      185.29      1.90 o 
   4   1  -9        6.48       13.71      0.93 o 
   5   1  -9      220.93      224.33      1.51 o 
   6   1  -9       30.46       35.23      0.68 o 
   7   1  -9       73.32       72.15      1.29 o 
   8   1  -9      179.47      177.59      3.55 o 
   1   2  -9      896.50      886.50      3.45 o 
   2   2  -9       93.27      103.46      1.51 o 
   3   2  -9      314.54      298.96      2.64 o 
   4   2  -9       62.98       70.56      1.37 o 
   5   2  -9      335.57      340.33      1.96 o 
   6   2  -9       92.43       89.21      1.11 o 
   7   2  -9      255.52      254.12      2.14 o 
   8   2  -9      206.04      202.75      2.53 o 
   0   3  -9     5190.75     5166.41     11.09 o 
   1   3  -9     1441.11     1455.08      6.95 o 
   2   3  -9     1588.95     1718.73      9.12 o 
   3   3  -9      127.51      133.39      2.11 o 
   4   3  -9       72.26      103.08      1.90 o 
   5   3  -9      148.55      148.02      1.37 o 
   6   3  -9       64.06       63.98      0.94 o 
   7   3  -9       11.94       12.02      0.58 o 
   8   3  -9       21.24       19.93      0.77 o 
   1   4  -9      152.23      144.45      1.32 o 
   2   4  -9      462.29      511.24      4.09 o 
   3   4  -9       58.37       54.96      1.42 o 
   4   4  -9       73.05       85.14      1.06 o 
   5   4  -9      235.97      213.05      1.64 o 
   6   4  -9       18.89       17.66      0.55 o 
   7   4  -9       79.31       83.63      1.28 o 
   8   4  -9       42.77       44.63      1.07 o 
   0   5  -9      123.75      152.66      2.87 o 
   1   5  -9      380.08      390.02      2.71 o 
   2   5  -9      390.34      407.51      2.75 o 
   3   5  -9      204.35      206.17      2.80 o 
   4   5  -9       36.79       36.92      0.60 o 
   5   5  -9      216.53      207.48      1.58 o 
   6   5  -9      203.65      195.38      2.13 o 
   7   5  -9      123.29      113.73      2.62 o 
   1   6  -9      302.66      319.07      2.54 o 
   2   6  -9      591.98      555.08      3.16 o 
   3   6  -9      211.42      201.33      1.44 o 
   4   6  -9       46.54       45.94      0.69 o 
   5   6  -9      301.30      282.08      1.78 o 
   6   6  -9       35.07       31.89      0.82 o 
   7   6  -9      275.69      270.89      2.99 o 
   0   7  -9      899.53      852.90      8.81 o 
   1   7  -9      194.74      184.78      2.14 o 
   2   7  -9      233.78      250.11      1.60 o 
   3   7  -9      455.17      438.03      2.56 o 
   4   7  -9      266.70      276.91      1.70 o 
   5   7  -9       24.74       24.48      0.56 o 
   6   7  -9        2.27        2.30      0.36 o 
   7   7  -9       10.34       11.77      0.56 o 
   1   8  -9       23.53       22.87      0.44 o 
   2   8  -9      391.92      395.58      1.79 o 
   3   8  -9       27.42       24.56      0.51 o 
   4   8  -9       29.11       28.32      0.66 o 
   5   8  -9      205.19      204.24      2.03 o 
   6   8  -9      209.04      202.39      2.29 o 
   7   8  -9       23.16       21.72      0.54 o 
   0   9  -9     2308.76     2218.10      6.95 o 
   1   9  -9     2277.83     2183.93      6.81 o 
   2   9  -9     1503.75     1398.23      3.41 o 
   3   9  -9      189.82      177.65      1.34 o 
   4   9  -9      379.45      385.68      2.36 o 
   5   9  -9       87.43       93.65      1.10 o 
   6   9  -9       50.40       48.48      0.90 o 
   1  10  -9      643.80      616.94      2.37 o 
   2  10  -9      403.00      394.79      1.87 o 
   3  10  -9      506.36      514.43      2.12 o 
   4  10  -9      102.28      101.51      1.07 o 
   5  10  -9        0.74        0.12      0.20 o 
   6  10  -9        0.18        0.31      0.20 o 
   0  11  -9       30.37       22.82      0.55 o 
   1  11  -9      191.53      210.76      1.31 o 
   2  11  -9       45.56       44.57      0.93 o 
   3  11  -9       86.47       88.86      0.89 o 
   4  11  -9      116.59      117.08      0.97 o 
   5  11  -9       64.79       68.03      0.75 o 
   1  12  -9      127.76      123.05      1.06 o 
   2  12  -9      170.04      181.66      1.28 o 
   3  12  -9       19.01       21.42      0.43 o 
   4  12  -9       54.34       49.28      0.90 o 
   0  13  -9      156.95      160.69      1.71 o 
   1  13  -9      101.56      103.68      0.84 o 
   2  13  -9       47.06       50.97      0.65 o 
   3  13  -9       14.96       15.67      0.50 o 
   4  13  -9        6.02        5.26      0.51 o 
   1  14  -9       23.12       23.38      0.60 o 
   2  14  -9       50.27       46.96      0.60 o 
   0   0  -8     4564.83     4257.14     64.28 o 
   2   0  -8      337.37      424.27      3.79 o 
   4   0  -8      582.25      643.23      8.55 o 
   6   0  -8     1323.26     1329.30      9.00 o 
   8   0  -8     1196.02     1165.05     15.61 o 
   1   1  -8       33.48       28.09      0.59 o 
   2   1  -8      323.03      313.73      2.70 o 
   3   1  -8      793.37      848.97      6.11 o 
   4   1  -8      285.24      288.37      2.29 o 
   5   1  -8      697.93      714.90      3.10 o 
   6   1  -8     1088.72     1080.40      5.66 o 
   7   1  -8      172.39      178.01      1.77 o 
   8   1  -8      173.85      174.24      2.55 o 
   0   2  -8      442.08      398.63      2.29 o 
   1   2  -8     1598.77     1515.88      5.30 o 
   2   2  -8      788.21      799.90      5.21 o 
   3   2  -8      201.90      191.12      2.29 o 
   4   2  -8      134.00      105.71      1.71 o 
   5   2  -8      747.66      776.12      3.97 o 
   6   2  -8      708.82      695.15      5.16 o 
   7   2  -8      169.28      184.26      1.90 o 
   8   2  -8      115.63      113.47      1.63 o 
   1   3  -8      234.43      261.65      1.73 o 
   2   3  -8     1385.89     1467.93      5.44 o 
   3   3  -8        3.77        7.15      1.22 o 
   4   3  -8      359.45      367.56      4.02 o 
   5   3  -8        3.14        4.51      0.28 o 
   6   3  -8       34.16       32.49      0.70 o 
   7   3  -8      187.92      187.93      2.39 o 
   8   3  -8        9.92       10.14      0.52 o 
   0   4  -8     3453.90     3597.02     17.72 o 
   1   4  -8     1517.69     1582.49      6.16 o 
   2   4  -8      440.81      485.94      2.73 o 
   3   4  -8       77.52       84.39      1.57 o 
   4   4  -8       53.47       53.43      1.47 o 
   5   4  -8       64.41       65.51      0.91 o 
   6   4  -8       75.80       77.00      1.04 o 
   7   4  -8       37.71       41.16      0.85 o 
   8   4  -8       41.02       43.78      1.11 o 
   1   5  -8      107.22      110.35      1.13 o 
   2   5  -8      235.47      224.26      1.98 o 
   3   5  -8      106.58      118.23      1.66 o 
   4   5  -8      354.64      358.07      2.13 o 
   5   5  -8      116.87      116.80      1.23 o 
   6   5  -8      512.29      508.39      4.71 o 
   7   5  -8       50.74       50.63      0.99 o 
   8   5  -8        7.47        8.58      0.45 o 
   0   6  -8      827.55      831.20      9.04 o 
   1   6  -8       20.38       22.39      0.58 o 
   2   6  -8       53.94       61.38      1.08 o 
   3   6  -8      389.45      389.80      2.87 o 
   4   6  -8       11.61       12.79      0.38 o 
   5   6  -8      166.40      160.33      1.43 o 
   6   6  -8      354.10      376.44      2.58 o 
   7   6  -8        2.26        2.22      0.34 o 
   1   7  -8        6.54        4.34      0.44 o 
   2   7  -8       10.40       13.59      0.54 o 
   3   7  -8      116.08      107.50      0.96 o 
   4   7  -8       78.46       73.95      0.98 o 
   5   7  -8      126.95      127.56      1.32 o 
   6   7  -8        8.23        8.61      0.59 o 
   7   7  -8        6.23        6.16      0.36 o 
   0   8  -8      407.41      426.29      6.44 o 
   1   8  -8      938.82      958.32      3.87 o 
   2   8  -8      686.61      691.00      2.47 o 
   3   8  -8     1051.39     1033.26      4.85 o 
   4   8  -8      447.01      447.48      2.53 o 
   5   8  -8      141.28      144.93      1.62 o 
   6   8  -8       56.13       61.31      0.95 o 
   7   8  -8      136.87      130.19      1.46 o 
   1   9  -8      704.17      657.17      2.96 o 
   2   9  -8      201.47      171.32      1.25 o 
   3   9  -8      146.47      149.69      1.19 o 
   4   9  -8      420.07      415.37      2.63 o 
   5   9  -8       37.97       38.46      0.89 o 
   6   9  -8       27.01       23.80      0.59 o 
   0  10  -8     2207.18     2040.91      8.42 o 
   1  10  -8     1254.25     1164.66      3.38 o 
   2  10  -8       30.55       34.62      0.56 o 
   3  10  -8       29.16       29.41      0.52 o 
   4  10  -8        1.08        0.97      0.25 o 
   5  10  -8      125.03      125.65      1.28 o 
   6  10  -8       35.05       35.78      0.68 o 
   1  11  -8      225.50      214.42      1.33 o 
   2  11  -8      307.13      298.42      1.59 o 
   3  11  -8       55.19       60.52      0.77 o 
   4  11  -8      265.54      277.88      1.56 o 
   5  11  -8       39.61       35.54      0.55 o 
   0  12  -8      192.62      200.13      1.65 o 
   1  12  -8       70.85       65.46      0.85 o 
   2  12  -8      101.67      107.24      1.07 o 
   3  12  -8      198.32      197.33      1.24 o 
   4  12  -8       96.25       87.18      0.84 o 
   5  12  -8       80.71       76.19      1.28 o 
   1  13  -8      112.70      111.17      0.90 o 
   2  13  -8        9.43        9.08      0.28 o 
   3  13  -8      123.38      124.20      1.37 o 
   4  13  -8      162.97      154.02      2.15 o 
   0  14  -8       58.40       67.47      1.66 o 
   1  14  -8      181.53      196.52      1.62 o 
   2  14  -8        9.21        8.92      0.29 o 
   3  14  -8       19.05       19.27      0.93 o 
   2   0  -7      708.63      718.72      5.75 o 
   4   0  -7       47.83       64.00      1.78 o 
   6   0  -7     2042.88     2009.19     11.24 o 
   8   0  -7      821.15      809.29      9.31 o 
   0   1  -7     1392.18     1279.15      6.13 o 
   1   1  -7      541.29      533.14      2.65 o 
   2   1  -7      267.45      260.30      2.77 o 
   3   1  -7     2778.95     2861.23     12.29 o 
   4   1  -7     1365.80     1454.30      7.64 o 
   5   1  -7      152.94      153.92      1.18 o 
   6   1  -7      146.54      144.64      1.29 o 
   7   1  -7      261.07      275.69      2.25 o 
   8   1  -7      208.44      211.54      3.09 o 
   1   2  -7      507.03      480.19      2.05 o 
   2   2  -7      399.18      413.75      3.53 o 
   3   2  -7      503.28      549.42      4.18 o 
   4   2  -7       48.02       59.84      1.10 o 
   5   2  -7      231.82      217.02      1.43 o 
   6   2  -7      491.06      469.08      2.69 o 
   7   2  -7       48.69       51.85      1.07 o 
   8   2  -7       51.04       54.01      1.21 o 
   0   3  -7     1343.82     1300.25      6.07 o 
   1   3  -7     1848.93     1831.63      7.08 o 
   2   3  -7     1519.76     1669.56      9.32 o 
   3   3  -7      421.36      449.82      2.75 o 
   4   3  -7      788.59      763.89      4.78 o 
   5   3  -7       55.66       61.48      0.83 o 
   6   3  -7      170.57      187.58      1.54 o 
   7   3  -7       14.95       13.00      0.56 o 
   8   3  -7       43.22       46.15      1.06 o 
   1   4  -7      373.67      425.17      2.18 o 
   2   4  -7      450.14      491.25      3.08 o 
   3   4  -7      909.99      925.25      3.73 o 
   4   4  -7      202.57      226.55      2.86 o 
   5   4  -7       32.82       33.06      0.60 o 
   6   4  -7       66.46       74.62      1.04 o 
   7   4  -7      182.45      186.70      1.83 o 
   8   4  -7       73.37       71.97      1.51 o 
   0   5  -7     3258.04     3525.23     11.86 o 
   1   5  -7      224.43      245.36      1.73 o 
   2   5  -7      219.67      228.54      1.93 o 
   3   5  -7      183.03      196.98      2.02 o 
   4   5  -7      246.70      221.88      1.56 o 
   5   5  -7      192.64      176.43      1.48 o 
   6   5  -7       66.64       60.42      0.99 o 
   7   5  -7        9.82        9.17      0.58 o 
   8   5  -7       67.42       66.64      1.26 o 
   1   6  -7      565.43      553.45      2.89 o 
   2   6  -7       47.40       48.13      0.91 o 
   3   6  -7      434.47      444.22      2.88 o 
   4   6  -7      165.22      182.70      1.40 o 
   5   6  -7      252.42      252.11      1.89 o 
   6   6  -7      574.68      584.79      3.54 o 
   7   6  -7      167.01      169.93      1.97 o 
   0   7  -7      835.47      900.10      8.60 o 
   1   7  -7      114.09      108.66      1.40 o 
   2   7  -7      587.47      587.99      4.44 o 
   3   7  -7      341.55      353.12      1.87 o 
   4   7  -7        7.40        5.93      0.33 o 
   5   7  -7      255.85      250.51      1.99 o 
   6   7  -7      324.57      338.22      2.30 o 
   7   7  -7       57.36       51.57      0.96 o 
   1   8  -7       67.66       83.91      1.53 o 
   2   8  -7      176.19      170.06      1.11 o 
   3   8  -7      127.90      124.98      1.08 o 
   4   8  -7      158.36      151.63      1.34 o 
   5   8  -7      301.25      321.93      2.18 o 
   6   8  -7       97.46       96.83      1.27 o 
   7   8  -7        2.27        3.01      0.32 o 
   0   9  -7     1484.07     1423.55     12.14 o 
   1   9  -7     1275.18     1191.47      4.93 o 
   2   9  -7     1042.50     1013.02      3.79 o 
   3   9  -7      140.78      141.20      1.17 o 
   4   9  -7      497.55      491.00      2.61 o 
   5   9  -7      662.44      658.11      3.63 o 
   6   9  -7      191.34      196.84      1.85 o 
   7   9  -7       52.00       49.00      0.93 o 
   1  10  -7      300.47      288.40      1.42 o 
   2  10  -7      784.59      759.36      2.45 o 
   3  10  -7       15.35       14.44      0.42 o 
   4  10  -7      236.89      236.92      1.82 o 
   5  10  -7       13.98       11.73      0.53 o 
   6  10  -7       17.75       16.42      0.44 o 
   0  11  -7      916.97      876.64      4.15 o 
   1  11  -7       34.83       34.70      0.54 o 
   2  11  -7       61.85       65.65      0.74 o 
   3  11  -7      151.86      157.94      1.25 o 
   4  11  -7       23.47       23.90      0.48 o 
   5  11  -7       31.37       29.50      0.53 o 
   1  12  -7       14.82       17.24      0.42 o 
   2  12  -7      104.73      106.49      1.09 o 
   3  12  -7       15.10       18.94      0.41 o 
   4  12  -7      174.82      168.02      1.29 o 
   5  12  -7       92.32       84.24      1.20 o 
   0  13  -7       33.48       40.20      0.84 o 
   1  13  -7        0.40        1.60      0.19 o 
   2  13  -7        0.66        1.91      0.26 o 
   3  13  -7        7.22        8.21      0.27 o 
   4  13  -7        6.44        8.30      0.26 o 
   1  14  -7        5.53        5.77      0.26 o 
   2  14  -7       15.82       14.69      0.43 o 
   3  14  -7       41.67       40.48      0.68 o 
   0  15  -7       60.49       68.29      1.24 o 
   1  15  -7      101.34      118.03      1.55 o 
   0   0  -6     4390.46     4004.01     53.96 o 
   2   0  -6     3608.62     3657.61     29.08 o 
   4   0  -6     1180.20     1268.12      9.08 o 
   6   0  -6     4195.21     4156.90     10.05 o 
   8   0  -6      286.63      286.93      6.49 o 
   1   1  -6      533.91      494.98      2.45 o 
   2   1  -6      755.85      739.70      3.41 o 
   3   1  -6     1177.64     1204.14      5.17 o 
   4   1  -6      744.95      776.14      5.26 o 
   5   1  -6     1454.14     1531.54      7.36 o 
   6   1  -6      104.64      110.82      1.19 o 
   7   1  -6        2.07        2.89      0.40 o 
   8   1  -6      321.95      323.94      3.06 o 
   0   2  -6     1262.89     1012.05      5.67 o 
   1   2  -6     1228.45     1165.34      3.37 o 
   2   2  -6      367.14      348.36      2.02 o 
   3   2  -6     1477.76     1497.10      5.71 o 
   4   2  -6       28.97       30.42      0.73 o 
   5   2  -6       16.13       17.63      0.46 o 
   6   2  -6      343.43      341.53      2.30 o 
   7   2  -6      150.78      175.19      1.94 o 
   8   2  -6      131.84      133.13      1.77 o 
   1   3  -6      501.74      503.89      1.93 o 
   2   3  -6      930.37      883.75      3.40 o 
   3   3  -6      430.70      449.10      2.12 o 
   4   3  -6      464.61      519.71      4.05 o 
   5   3  -6      188.29      185.65      1.34 o 
   6   3  -6       66.98       67.20      0.89 o 
   7   3  -6       13.27       14.79      0.52 o 
   8   3  -6       22.19       21.03      0.98 o 
   0   4  -6      711.04      706.93      4.88 o 
   1   4  -6       33.25       36.07      0.63 o 
   2   4  -6     1726.46     1779.39      9.44 o 
   3   4  -6      781.52      831.44      3.80 o 
   4   4  -6      144.59      168.45      1.85 o 
   5   4  -6       55.04       52.24      0.71 o 
   6   4  -6        8.66        8.94      0.41 o 
   7   4  -6       74.82       73.07      1.12 o 
   8   4  -6        9.16       11.09      0.70 o 
   1   5  -6      394.55      391.97      4.04 o 
   2   5  -6      145.07      147.46      1.41 o 
   3   5  -6       66.37       64.30      0.95 o 
   4   5  -6      133.52      139.70      1.70 o 
   5   5  -6      140.02      137.78      1.44 o 
   6   5  -6      149.20      166.90      1.51 o 
   7   5  -6      122.04      120.18      1.56 o 
   8   5  -6      185.21      182.36      2.24 o 
   0   6  -6      939.31      963.97      8.36 o 
   1   6  -6      473.93      533.80      3.71 o 
   2   6  -6      117.06      124.31      1.43 o 
   3   6  -6       52.52       55.65      0.99 o 
   4   6  -6      414.24      430.16      2.79 o 
   5   6  -6        5.86        5.76      0.37 o 
   6   6  -6       87.33       93.39      1.48 o 
   7   6  -6      151.68      146.13      2.14 o 
   8   6  -6      161.90      159.93      2.62 o 
   1   7  -6      203.36      237.72      2.04 o 
   2   7  -6      114.04      118.24      1.44 o 
   3   7  -6        7.05        9.53      0.54 o 
   4   7  -6       29.39       32.59      0.59 o 
   5   7  -6      261.58      245.29      1.88 o 
   6   7  -6      146.25      154.73      1.78 o 
   7   7  -6      110.79      114.28      1.48 o 
   0   8  -6      162.09      185.26      2.95 o 
   1   8  -6     1064.26     1078.52      5.59 o 
   2   8  -6      123.55      131.74      1.21 o 
   3   8  -6      154.84      139.23      1.13 o 
   4   8  -6      384.63      355.26      2.27 o 
   5   8  -6       62.72       63.38      1.02 o 
   6   8  -6      135.29      140.14      1.59 o 
   7   8  -6       44.28       41.20      1.28 o 
   1   9  -6      818.89      803.86      3.89 o 
   2   9  -6      484.88      433.87      1.87 o 
   3   9  -6     1184.94     1142.60      3.42 o 
   4   9  -6      379.03      364.79      2.18 o 
   5   9  -6       29.33       33.43      0.69 o 
   6   9  -6      173.41      172.90      1.75 o 
   7   9  -6       22.73       24.03      0.75 o 
   0  10  -6      764.28      791.45      4.03 o 
   1  10  -6      976.77      895.04      3.21 o 
   2  10  -6      642.03      599.70      2.40 o 
   3  10  -6       34.06       32.09      0.62 o 
   4  10  -6      200.17      217.04      1.60 o 
   5  10  -6      343.32      345.46      2.18 o 
   6  10  -6       54.44       52.27      1.35 o 
   1  11  -6      225.15      204.81      1.24 o 
   2  11  -6      218.11      228.55      1.36 o 
   3  11  -6      159.33      161.02      1.49 o 
   4  11  -6      114.19      120.26      1.15 o 
   5  11  -6      141.69      137.31      1.13 o 
   6  11  -6      201.73      199.28      1.60 o 
   0  12  -6      125.55      130.69      1.24 o 
   1  12  -6       95.98       93.39      0.91 o 
   2  12  -6      245.36      237.77      1.57 o 
   3  12  -6      201.63      202.67      1.34 o 
   4  12  -6       86.85       88.43      0.78 o 
   5  12  -6      213.79      185.04      3.21 o 
   1  13  -6       52.73       53.46      0.75 o 
   2  13  -6      113.79      111.51      1.02 o 
   3  13  -6      196.91      194.82      1.69 o 
   4  13  -6       60.82       62.43      0.70 o 
   0  14  -6       87.36       91.95      1.39 o 
   1  14  -6      111.15      127.40      1.19 o 
   2  14  -6       58.63       60.01      0.79 o 
   3  14  -6       60.20       64.16      1.03 o 
   1  15  -6       56.12       63.55      1.84 o 
   2   0  -5      211.07      198.41      1.38 o 
   4   0  -5     9329.38     9116.36     30.47 o 
   6   0  -5     1394.56     1394.89      5.57 o 
   8   0  -5      307.66      314.97      5.31 o 
   0   1  -5      821.58      708.79      3.43 o 
   1   1  -5      779.95      709.21      3.53 o 
   2   1  -5     1719.92     1682.28      6.29 o 
   3   1  -5      168.33      177.82      1.26 o 
   4   1  -5      888.68      824.39      6.35 o 
   5   1  -5       58.31       56.60      2.08 o 
   6   1  -5      471.50      477.25      2.73 o 
   7   1  -5       27.01       26.48      0.77 o 
   8   1  -5      155.83      158.27      2.71 o 
   1   2  -5      542.57      537.29      3.52 o 
   2   2  -5      555.64      495.92      1.79 o 
   3   2  -5     1738.12     1791.56      6.68 o 
   4   2  -5     2831.25     2847.93      9.16 o 
   5   2  -5      651.92      683.62      5.86 o 
   6   2  -5       21.28       21.67      0.54 o 
   7   2  -5       11.40       12.35      0.52 o 
   8   2  -5        2.32        2.23      0.45 o 
   0   3  -5      538.56      518.58      3.74 o 
   1   3  -5      757.79      696.10      3.53 o 
   2   3  -5      841.19      829.64      2.52 o 
   3   3  -5      365.64      394.34      2.10 o 
   4   3  -5     1326.91     1448.29      8.54 o 
   5   3  -5      109.59      111.66      1.02 o 
   6   3  -5      383.76      385.79      2.31 o 
   7   3  -5       18.32       18.09      0.57 o 
   8   3  -5      163.76      173.19      2.69 o 
   1   4  -5      944.47      960.81      4.70 o 
   2   4  -5      577.29      580.37      2.80 o 
   3   4  -5      174.94      182.86      1.61 o 
   4   4  -5      446.25      442.84      3.07 o 
   5   4  -5      165.89      175.91      1.32 o 
   6   4  -5        0.88        0.96      0.33 o 
   7   4  -5       10.58       10.95      0.55 o 
   8   4  -5       11.03       10.23      0.70 o 
   0   5  -5       25.10       23.64      0.56 o 
   1   5  -5      197.72      205.60      1.72 o 
   2   5  -5      523.92      573.52      2.40 o 
   3   5  -5      528.23      538.22      3.44 o 
   4   5  -5       25.82       21.39      0.68 o 
   5   5  -5      158.13      166.00      1.32 o 
   6   5  -5      241.21      239.39      1.89 o 
   7   5  -5       51.56       54.37      1.03 o 
   8   5  -5      121.36      117.15      1.87 o 
   1   6  -5      842.42      850.00      6.14 o 
   2   6  -5      503.21      545.79      2.59 o 
   3   6  -5      844.22      877.34      5.48 o 
   4   6  -5     1355.55     1382.68      7.36 o 
   5   6  -5       95.08       99.23      1.09 o 
   6   6  -5      159.37      170.15      1.71 o 
   7   6  -5        4.60        5.60      0.45 o 
   8   6  -5       55.94       53.71      1.64 o 
   0   7  -5      448.98      483.41      4.33 o 
   1   7  -5      444.78      475.36      2.94 o 
   2   7  -5       58.65       73.50      1.11 o 
   3   7  -5       89.04       85.78      1.22 o 
   4   7  -5      729.05      735.21      3.86 o 
   5   7  -5       29.85       34.68      0.81 o 
   6   7  -5      209.88      212.76      2.12 o 
   7   7  -5      227.49      235.80      2.46 o 
   1   8  -5      447.27      422.25      3.61 o 
   2   8  -5      229.14      224.39      2.10 o 
   3   8  -5      935.89      972.45      4.27 o 
   4   8  -5      168.84      168.90      1.48 o 
   5   8  -5      114.46      113.77      1.26 o 
   6   8  -5      347.84      351.10      3.10 o 
   7   8  -5      142.80      140.21      4.06 o 
   0   9  -5      556.61      570.03      3.70 o 
   1   9  -5       58.28       61.02      0.77 o 
   2   9  -5      572.39      542.65      2.52 o 
   3   9  -5     1271.05     1181.10      3.51 o 
   4   9  -5      502.72      494.43      2.54 o 
   5   9  -5      264.92      267.62      2.20 o 
   6   9  -5      351.08      376.17      2.71 o 
   7   9  -5      164.19      159.05      4.18 o 
   1  10  -5     1163.88     1083.52      4.37 o 
   2  10  -5      159.50      156.93      1.22 o 
   3  10  -5      910.47      841.12      3.16 o 
   4  10  -5      107.93      108.90      1.28 o 
   5  10  -5      143.33      135.96      1.37 o 
   6  10  -5      186.39      182.68      2.11 o 
   0  11  -5      610.25      596.92      3.07 o 
   1  11  -5       48.22       50.33      0.63 o 
   2  11  -5      409.29      396.58      1.79 o 
   3  11  -5      352.52      322.48      2.02 o 
   4  11  -5       61.43       62.42      0.82 o 
   5  11  -5      105.48      102.25      1.69 o 
   6  11  -5       49.11       48.58      0.65 o 
   1  12  -5      188.70      184.80      1.21 o 
   2  12  -5       78.12       74.52      0.96 o 
   3  12  -5      269.11      257.69      1.63 o 
   4  12  -5       47.55       48.59      0.64 o 
   5  12  -5       89.80       91.73      1.32 o 
   0  13  -5       21.87       21.30      0.75 o 
   1  13  -5       81.39       76.34      0.86 o 
   2  13  -5        0.72        1.30      0.20 o 
   3  13  -5       15.23       15.92      0.38 o 
   4  13  -5       35.39       31.58      0.48 o 
   1  14  -5       42.90       47.04      0.72 o 
   2  14  -5       23.17       21.13      0.40 o 
   3  14  -5       20.33       19.32      0.46 o 
   0  15  -5       29.63       31.55      0.75 o 
   1  15  -5       76.90       77.13      0.89 o 
   2  15  -5        0.76        0.70      0.14 o 
   0   0  -4     6245.19     5018.89    101.53 o 
   2   0  -4     1986.25     1978.39      7.64 o 
   4   0  -4    17410.43    16641.46    126.70 o 
   6   0  -4      454.18      450.08      3.39 o 
   8   0  -4       80.09       81.45      2.83 o 
   1   1  -4     6751.79     6089.39     21.80 o 
   2   1  -4     4465.70     4179.84     18.24 o 
   3   1  -4     1429.09     1420.28      8.56 o 
   4   1  -4      277.53      290.57      2.17 o 
   5   1  -4      134.33      138.17      2.33 o 
   6   1  -4       89.00       91.57      0.99 o 
   7   1  -4       40.84       43.73      0.90 o 
   8   1  -4       71.80       76.15      1.55 o 
   0   2  -4     2002.88     1731.80     10.44 o 
   1   2  -4     2084.23     1868.07      5.10 o 
   2   2  -4      188.08      186.07      1.13 o 
   3   2  -4      191.63      191.53      1.36 o 
   4   2  -4      670.93      685.94      4.57 o 
   5   2  -4        4.77        7.76      0.63 o 
   6   2  -4       40.50       44.49      0.72 o 
   7   2  -4       79.47       82.17      1.19 o 
   8   2  -4       70.57       64.23      1.37 o 
   1   3  -4      140.89      112.65      1.15 o 
   2   3  -4      247.46      220.55      1.42 o 
   3   3  -4      612.17      557.87      3.26 o 
   4   3  -4      284.38      287.78      2.33 o 
   5   3  -4      147.50      157.15      1.50 o 
   6   3  -4      274.52      274.13      1.77 o 
   7   3  -4       26.38       28.20      0.70 o 
   8   3  -4       58.40       62.35      1.68 o 
   0   4  -4     3003.47     3088.41     19.15 o 
   1   4  -4       78.22       80.96      0.69 o 
   2   4  -4      360.34      411.84      2.12 o 
   3   4  -4        8.54        7.63      0.39 o 
   4   4  -4      487.10      492.81      3.37 o 
   5   4  -4      605.14      633.04      4.14 o 
   6   4  -4      262.59      245.07      1.85 o 
   7   4  -4      194.12      199.61      2.04 o 
   8   4  -4       38.94       37.34      0.93 o 
   1   5  -4      295.71      296.21      2.69 o 
   2   5  -4      965.03     1024.60      4.21 o 
   3   5  -4      241.98      235.98      1.78 o 
   4   5  -4       64.17       54.81      1.16 o 
   5   5  -4       24.01       26.05      0.50 o 
   6   5  -4      133.67      133.80      1.36 o 
   7   5  -4       30.79       28.36      0.78 o 
   8   5  -4       17.86       20.86      0.66 o 
   0   6  -4      187.24      204.98      2.97 o 
   1   6  -4      601.84      729.26      4.27 o 
   2   6  -4      732.55      750.30      4.33 o 
   3   6  -4       16.69       18.71      0.59 o 
   4   6  -4      304.12      333.52      2.20 o 
   5   6  -4      735.38      750.81      3.56 o 
   6   6  -4      129.87      135.61      1.46 o 
   7   6  -4      157.89      161.54      1.87 o 
   8   6  -4       39.58       36.09      1.13 o 
   1   7  -4       39.94       43.39      0.86 o 
   2   7  -4       43.99       42.89      0.76 o 
   3   7  -4       12.99       10.02      0.44 o 
   4   7  -4      177.58      183.47      1.78 o 
   5   7  -4      138.85      143.27      1.40 o 
   6   7  -4      140.26      140.48      1.75 o 
   7   7  -4       41.74       41.50      0.87 o 
   0   8  -4      843.67      856.17      5.92 o 
   1   8  -4       35.09       25.66      0.86 o 
   2   8  -4       16.84       16.61      0.60 o 
   3   8  -4      192.99      198.94      1.28 o 
   4   8  -4        6.95        6.80      0.33 o 
   5   8  -4      173.36      169.36      1.48 o 
   6   8  -4       96.51       95.83      1.55 o 
   7   8  -4      164.87      168.35      4.37 o 
   1   9  -4       13.80       13.75      0.50 o 
   2   9  -4      166.90      171.79      1.11 o 
   3   9  -4      325.61      317.63      1.61 o 
   4   9  -4      137.74      125.13      1.29 o 
   5   9  -4      948.79      936.87      3.90 o 
   6   9  -4      164.18      159.88      1.75 o 
   7   9  -4      129.96      130.84      1.92 o 
   0  10  -4       16.70       13.52      0.51 o 
   1  10  -4       16.62       18.44      0.39 o 
   2  10  -4      614.77      601.55      2.24 o 
   3  10  -4      235.85      224.13      1.55 o 
   4  10  -4      633.21      632.23      2.92 o 
   5  10  -4      426.58      417.13      2.39 o 
   6  10  -4      135.64      143.03      1.91 o 
   1  11  -4      243.61      226.74      1.31 o 
   2  11  -4      207.42      193.39      1.36 o 
   3  11  -4      131.85      126.62      1.26 o 
   4  11  -4      128.94      130.50      1.36 o 
   5  11  -4       53.22       54.07      0.79 o 
   6  11  -4       15.64       14.32      0.45 o 
   0  12  -4      765.69      718.52      3.54 o 
   1  12  -4      291.86      299.66      1.51 o 
   2  12  -4      127.51      120.62      1.18 o 
   3  12  -4      105.36      101.48      1.01 o 
   4  12  -4      108.10      110.62      0.97 o 
   5  12  -4      266.90      242.92      3.36 o 
   1  13  -4       35.44       42.77      0.67 o 
   2  13  -4       77.95       76.11      0.85 o 
   3  13  -4       14.85       14.05      0.35 o 
   4  13  -4        4.51        4.32      0.23 o 
   0  14  -4      108.02      111.52      1.66 o 
   1  14  -4       10.56       14.20      0.40 o 
   2  14  -4      108.54      113.38      0.97 o 
   3  14  -4       61.43       68.73      0.82 o 
   1  15  -4        1.02        1.01      0.13 o 
   2  15  -4       88.45       92.60      1.05 o 
   4   0  -3     2788.05     2974.96     23.91 o 
   6   0  -3      407.53      400.68      3.49 o 
   8   0  -3       25.37       25.01      1.16 o 
   0   1  -3     8985.59     7288.33     19.77 o 
   1   1  -3     1455.84     1368.67     12.45 o 
   2   1  -3      747.52      679.61      3.11 o 
   3   1  -3     2655.09     2610.92      9.20 o 
   4   1  -3      162.36      201.98      2.19 o 
   5   1  -3       59.28       64.99      1.39 o 
   6   1  -3      502.47      462.30      3.13 o 
   7   1  -3      167.63      180.67      1.72 o 
   8   1  -3       58.12       57.06      1.38 o 
   1   2  -3     1071.46      994.54      4.62 o 
   2   2  -3     4984.95     4593.29     15.54 o 
   3   2  -3      716.88      680.44      4.15 o 
   4   2  -3       20.43       26.13      0.88 o 
   5   2  -3      161.93      171.99      3.50 o 
   6   2  -3      155.23      151.07      1.28 o 
   7   2  -3      105.65      110.76      1.20 o 
   8   2  -3      106.09      104.40      2.48 o 
   0   3  -3     4369.56     4244.79     12.49 o 
   1   3  -3      644.89      575.05      5.03 o 
   2   3  -3      456.33      465.75      2.48 o 
   3   3  -3      187.79      182.56      1.74 o 
   4   3  -3      441.55      436.90      3.46 o 
   5   3  -3      322.23      333.43      3.53 o 
   6   3  -3      471.78      499.32      2.40 o 
   7   3  -3       46.54       50.18      0.92 o 
   8   3  -3      198.77      204.12      3.02 o 
   1   4  -3     1544.33     1489.22      7.93 o 
   2   4  -3      202.80      222.89      1.52 o 
   3   4  -3      434.66      456.93      2.65 o 
   4   4  -3      516.51      536.07      5.88 o 
   5   4  -3      312.68      320.48      2.34 o 
   6   4  -3      274.23      264.59      1.82 o 
   7   4  -3       18.76       21.72      0.73 o 
   8   4  -3       55.77       57.33      1.18 o 
   0   5  -3      156.68      186.01      1.30 o 
   1   5  -3      570.90      554.32      4.00 o 
   2   5  -3      135.96      151.50      1.26 o 
   3   5  -3      155.47      154.42      1.48 o 
   4   5  -3      263.23      235.31      2.75 o 
   5   5  -3       34.13       39.52      0.72 o 
   6   5  -3        2.15        2.67      0.29 o 
   7   5  -3      125.71      124.60      1.55 o 
   8   5  -3      238.13      234.41      2.77 o 
   1   6  -3     2052.97     2196.32     13.20 o 
   2   6  -3     2323.77     2439.57      6.56 o 
   3   6  -3      384.89      417.41      2.61 o 
   4   6  -3      313.45      329.64      3.58 o 
   5   6  -3      137.15      141.23      1.30 o 
   6   6  -3      310.65      316.93      2.22 o 
   7   6  -3       29.04       29.75      0.86 o 
   8   6  -3       10.99        9.74      0.51 o 
   0   7  -3      171.60      150.70      1.64 o 
   1   7  -3      295.39      314.46      2.04 o 
   2   7  -3     1395.00     1486.90      5.66 o 
   3   7  -3       33.37       33.77      0.77 o 
   4   7  -3      405.26      416.21      3.08 o 
   5   7  -3       59.25       68.76      0.94 o 
   6   7  -3       24.80       26.99      0.76 o 
   7   7  -3       87.11       92.36      1.31 o 
   8   7  -3       32.08       28.24      1.03 o 
   1   8  -3      528.35      559.60      4.45 o 
   2   8  -3      327.82      307.95      2.30 o 
   3   8  -3      203.83      203.05      1.26 o 
   4   8  -3      283.47      276.21      1.96 o 
   5   8  -3      500.07      492.44      2.55 o 
   6   8  -3      277.00      279.71      2.32 o 
   7   8  -3       35.31       35.28      1.02 o 
   0   9  -3      565.74      563.00      7.17 o 
   1   9  -3      185.40      188.11      2.12 o 
   2   9  -3      223.74      231.79      1.45 o 
   3   9  -3      156.46      152.34      1.24 o 
   4   9  -3      549.85      565.87      2.67 o 
   5   9  -3      376.88      375.59      2.23 o 
   6   9  -3      319.09      320.89      2.66 o 
   7   9  -3      439.10      425.57      3.47 o 
   1  10  -3      290.55      247.43      1.39 o 
   2  10  -3      163.54      165.26      1.14 o 
   3  10  -3     1494.01     1380.60      4.73 o 
   4  10  -3      680.67      677.19      3.46 o 
   5  10  -3       66.58       68.93      1.11 o 
   6  10  -3      293.43      296.59      2.05 o 
   0  11  -3      361.55      366.87      2.59 o 
   1  11  -3      325.44      303.83      1.55 o 
   2  11  -3       74.76       79.02      0.92 o 
   3  11  -3       31.85       34.44      0.72 o 
   4  11  -3      162.68      168.95      1.45 o 
   5  11  -3       34.02       32.75      0.70 o 
   6  11  -3      150.97      143.24      1.60 o 
   1  12  -3      149.47      138.64      1.04 o 
   2  12  -3       20.98       22.47      0.51 o 
   3  12  -3      259.62      239.36      1.73 o 
   4  12  -3        0.62        1.03      0.19 o 
   5  12  -3      196.19      188.23      3.46 o 
   0  13  -3       49.58       42.86      1.07 o 
   1  13  -3      120.50      103.75      1.08 o 
   2  13  -3       39.86       50.63      0.67 o 
   3  13  -3       61.82       58.18      0.74 o 
   4  13  -3       22.14       22.21      0.45 o 
   5  13  -3       25.58       24.71      0.71 o 
   1  14  -3        2.58        3.23      0.25 o 
   2  14  -3        4.78        4.20      0.23 o 
   3  14  -3       65.53       67.99      0.91 o 
   4  14  -3       23.48       25.07      0.58 o 
   0  15  -3      102.38       96.32      2.09 o 
   1  15  -3       79.14       79.87      0.89 o 
   2  15  -3        3.28        4.30      0.24 o 
   4   0  -2     1070.21     1025.53     11.83 o 
   6   0  -2      511.00      542.28      3.54 o 
   8   0  -2       69.76       68.63      1.86 o 
   1   1  -2    12664.57    10543.11     24.15 o 
   2   1  -2     1598.42     1498.85      7.44 o 
   3   1  -2       16.23       21.10      0.67 o 
   4   1  -2     1063.06     1055.48      5.75 o 
   5   1  -2      249.04      263.87      2.88 o 
   6   1  -2       98.62      108.44      1.03 o 
   7   1  -2      122.66      124.11      1.43 o 
   8   1  -2      107.30      108.22      1.87 o 
   9   1  -2       59.57       60.04      1.46 o 
   0   2  -2      654.56      578.98      6.05 o 
   1   2  -2     2800.83     2509.60      5.72 o 
   2   2  -2     1396.85     1374.07      7.80 o 
   3   2  -2      685.09      668.22      3.47 o 
   4   2  -2      119.50      124.77      1.56 o 
   5   2  -2      290.27      288.91      3.51 o 
   6   2  -2       40.45       39.17      0.65 o 
   7   2  -2       51.51       54.29      0.81 o 
   8   2  -2       58.14       55.03      1.31 o 
   1   3  -2      646.46      589.08      3.71 o 
   2   3  -2      360.95      351.29      1.97 o 
   3   3  -2      271.24      258.73      1.90 o 
   4   3  -2      114.46      109.89      1.60 o 
   5   3  -2       29.98       26.68      1.11 o 
   6   3  -2       99.23      102.51      1.08 o 
   7   3  -2      112.28      116.92      1.29 o 
   8   3  -2      103.18      106.74      1.53 o 
   0   4  -2      195.14      191.80      1.15 o 
   1   4  -2      272.19      261.81      1.59 o 
   2   4  -2     1256.97     1203.61      8.74 o 
   3   4  -2      206.53      194.12      1.72 o 
   4   4  -2      236.15      264.51      2.66 o 
   5   4  -2      140.08      133.22      1.21 o 
   6   4  -2       12.59       12.19      0.43 o 
   7   4  -2      128.93      150.25      1.66 o 
   8   4  -2       95.87       93.23      1.35 o 
   1   5  -2      558.14      532.40      3.36 o 
   2   5  -2      196.90      204.03      1.35 o 
   3   5  -2      424.94      420.92      2.38 o 
   4   5  -2      390.35      397.09      5.27 o 
   5   5  -2       53.91       52.48      0.73 o 
   6   5  -2       20.14       19.47      0.55 o 
   7   5  -2        3.94        4.90      0.43 o 
   8   5  -2       38.60       41.35      1.02 o 
   0   6  -2     5030.12     5093.09     12.99 o 
   1   6  -2      243.28      261.01      1.59 o 
   2   6  -2     1557.38     1630.79      4.60 o 
   3   6  -2      289.25      309.93      2.13 o 
   4   6  -2      622.12      608.80      6.59 o 
   5   6  -2      185.76      192.34      1.39 o 
   6   6  -2       66.31       65.31      0.97 o 
   7   6  -2      121.06      122.49      1.65 o 
   8   6  -2      124.06      123.64      1.81 o 
   1   7  -2      424.58      443.90      2.40 o 
   2   7  -2      626.48      648.07      2.94 o 
   3   7  -2      224.19      231.40      2.06 o 
   4   7  -2      239.78      247.98      1.85 o 
   5   7  -2      100.43       99.89      1.22 o 
   6   7  -2       43.16       41.37      0.80 o 
   7   7  -2      137.01      142.08      1.90 o 
   8   7  -2       14.91       14.38      0.53 o 
   0   8  -2       54.54       48.21      1.21 o 
   1   8  -2      238.23      270.16      3.51 o 
   2   8  -2      253.32      261.43      2.00 o 
   3   8  -2      165.07      165.24      1.45 o 
   4   8  -2       31.05       35.85      0.65 o 
   5   8  -2      189.22      198.49      1.53 o 
   6   8  -2       60.70       57.57      1.09 o 
   7   8  -2      205.11      212.93      3.37 o 
   1   9  -2      142.59      141.02      1.72 o 
   2   9  -2      185.78      184.31      1.18 o 
   3   9  -2       18.35       16.84      0.50 o 
   4   9  -2      148.17      141.27      1.36 o 
   5   9  -2      126.73      127.50      1.13 o 
   6   9  -2      209.57      208.06      2.31 o 
   7   9  -2      323.92      316.56      3.10 o 
   0  10  -2     1055.06     1010.63      3.83 o 
   1  10  -2      978.86      920.99      3.96 o 
   2  10  -2      121.32      118.95      0.96 o 
   3  10  -2      329.62      307.51      2.12 o 
   4  10  -2      254.61      239.72      1.93 o 
   5  10  -2      327.98      328.77      2.05 o 
   6  10  -2      294.66      290.40      2.25 o 
   1  11  -2       12.85       12.48      0.36 o 
   2  11  -2      137.04      139.05      1.19 o 
   3  11  -2       40.69       45.50      0.82 o 
   4  11  -2      370.91      366.46      2.14 o 
   5  11  -2      259.09      254.37      2.19 o 
   6  11  -2       12.89       12.88      0.35 o 
   0  12  -2      175.78      142.43      1.86 o 
   1  12  -2     1132.68     1071.57      4.61 o 
   2  12  -2      376.37      365.81      1.81 o 
   3  12  -2      387.60      379.53      2.20 o 
   4  12  -2       12.51       12.36      0.40 o 
   5  12  -2      179.21      163.27      3.61 o 
   1  13  -2       20.51       16.99      0.48 o 
   2  13  -2       42.42       50.28      0.71 o 
   3  13  -2       84.29       77.09      0.85 o 
   4  13  -2       26.52       26.76      0.44 o 
   5  13  -2       15.98       16.73      0.43 o 
   0  14  -2      175.31      193.00      2.23 o 
   1  14  -2        6.47        6.88      0.29 o 
   2  14  -2       27.94       28.44      0.58 o 
   3  14  -2       10.17       10.51      0.36 o 
   4  14  -2       42.73       42.25      0.74 o 
   1  15  -2       59.17       64.86      1.06 o 
   2  15  -2       39.39       35.78      0.56 o 
   2   0  -1    18198.40    14977.26     39.94 o 
   4   0  -1     1540.32     1532.48      8.96 o 
   6   0  -1      231.04      212.13      2.54 o 
   8   0  -1       94.95       97.44      3.16 o 
   0   1  -1     5546.42     4608.80     12.79 o 
   1   1  -1     3305.86     2978.44      5.42 o 
   2   1  -1     3664.90     3414.87     21.30 o 
   3   1  -1      284.91      287.97      2.06 o 
   4   1  -1      378.63      369.35      3.40 o 
   5   1  -1       38.51       40.02      1.13 o 
   6   1  -1       14.00       13.24      0.41 o 
   7   1  -1       60.55       67.53      0.99 o 
   8   1  -1       43.80       44.20      1.23 o 
   9   1  -1       70.49       72.58      1.65 o 
   1   2  -1     2441.82     2207.80      5.61 o 
   2   2  -1     1228.88     1107.37      2.97 o 
   3   2  -1      263.53      276.97      1.63 o 
   4   2  -1       83.97       76.03      1.22 o 
   5   2  -1       18.18       19.62      0.93 o 
   6   2  -1      281.92      273.64      2.06 o 
   7   2  -1       62.86       61.61      0.90 o 
   8   2  -1      227.03      223.79      2.24 o 
   0   3  -1      975.36      849.75      3.46 o 
   1   3  -1      130.84       98.42      0.82 o 
   2   3  -1     1364.42     1336.77      6.17 o 
   3   3  -1       89.83       98.47      0.99 o 
   4   3  -1      400.72      391.48      3.39 o 
   5   3  -1       25.43       23.39      1.12 o 
   6   3  -1      272.96      251.09      1.67 o 
   7   3  -1       87.57       91.21      1.09 o 
   8   3  -1      190.65      191.86      1.72 o 
   1   4  -1      523.85      507.59      2.25 o 
   2   4  -1      153.83      160.27      1.18 o 
   3   4  -1      175.67      189.86      1.67 o 
   4   4  -1      399.77      428.91      3.78 o 
   5   4  -1       63.97       67.64      0.95 o 
   6   4  -1      581.52      594.18      3.09 o 
   7   4  -1      230.50      244.43      2.13 o 
   8   4  -1      298.07      287.72      2.98 o 
   0   5  -1      871.57      864.02      5.12 o 
   1   5  -1     1726.76     1665.42      9.81 o 
   2   5  -1      381.71      370.32      1.78 o 
   3   5  -1      122.52      127.28      1.19 o 
   4   5  -1      358.09      403.57      3.77 o 
   5   5  -1       32.73       32.10      0.56 o 
   6   5  -1       59.30       67.43      1.05 o 
   7   5  -1        8.98        8.86      0.51 o 
   8   5  -1       51.39       49.04      1.23 o 
   1   6  -1      585.64      643.70      2.88 o 
   2   6  -1      100.10       91.99      0.98 o 
   3   6  -1      354.70      361.62      2.43 o 
   4   6  -1      444.45      459.71      6.25 o 
   5   6  -1      124.77      118.50      1.09 o 
   6   6  -1      200.20      209.18      1.90 o 
   7   6  -1      296.58      318.50      2.73 o 
   8   6  -1       96.65       90.75      1.33 o 
   0   7  -1     5016.87     5125.28     16.13 o 
   1   7  -1       65.49       86.96      1.15 o 
   2   7  -1      921.48      958.48      3.49 o 
   3   7  -1      130.69      125.36      1.77 o 
   4   7  -1       61.18       61.30      0.82 o 
   5   7  -1       40.99       41.41      0.80 o 
   6   7  -1       43.49       48.16      1.18 o 
   7   7  -1       16.27       17.50      0.88 o 
   8   7  -1       38.07       32.57      1.17 o 
   1   8  -1      214.73      250.33      2.12 o 
   2   8  -1      271.44      284.98      2.06 o 
   3   8  -1       71.89       72.45      1.04 o 
   4   8  -1      493.70      478.42      3.74 o 
   5   8  -1      158.97      157.64      1.36 o 
   6   8  -1      145.58      144.73      1.89 o 
   7   8  -1       81.23       86.08      1.58 o 
   0   9  -1      434.48      454.85      4.89 o 
   1   9  -1       37.39       35.60      0.87 o 
   2   9  -1      194.20      176.99      1.20 o 
   3   9  -1      387.34      361.41      2.24 o 
   4   9  -1      227.15      197.81      1.79 o 
   5   9  -1      397.52      389.64      2.24 o 
   6   9  -1      256.70      262.18      2.34 o 
   7   9  -1      119.05      112.51      1.39 o 
   1  10  -1      705.45      638.30      2.96 o 
   2  10  -1      376.74      361.10      1.70 o 
   3  10  -1      138.02      128.85      1.30 o 
   4  10  -1      247.08      244.47      2.09 o 
   5  10  -1      362.80      355.82      2.04 o 
   6  10  -1      424.94      412.54      4.47 o 
   0  11  -1      240.55      209.13      1.74 o 
   1  11  -1      152.74      133.41      1.03 o 
   2  11  -1      298.77      285.31      1.72 o 
   3  11  -1      168.61      171.09      1.43 o 
   4  11  -1       22.64       23.68      0.60 o 
   5  11  -1       79.26       84.36      0.90 o 
   6  11  -1      157.04      141.95      3.56 o 
   1  12  -1      287.83      288.86      1.60 o 
   2  12  -1       61.43       56.19      0.74 o 
   3  12  -1      299.53      312.89      2.00 o 
   4  12  -1        8.49        7.65      0.38 o 
   5  12  -1       36.86       35.35      0.59 o 
   0  13  -1      184.98      214.71      2.39 o 
   1  13  -1      125.88      109.63      1.14 o 
   2  13  -1       31.13       31.96      0.58 o 
   3  13  -1       12.19       11.87      0.39 o 
   4  13  -1        5.69        5.52      0.24 o 
   5  13  -1        9.69        7.62      0.25 o 
   1  14  -1        9.71       11.66      0.34 o 
   2  14  -1       33.33       31.96      0.63 o 
   3  14  -1       28.09       27.34      0.49 o 
   4  14  -1       53.09       47.41      0.65 o 
   0  15  -1       57.29       57.50      1.28 o 
   1  15  -1       37.73       31.44      0.95 o 
   2  15  -1       71.46       69.76      0.87 o 
   2   0   0     6250.11     5637.82     26.28 o 
   4   0   0      462.50      500.32      5.39 o 
   6   0   0        1.20        1.18      0.29 o 
   8   0   0        5.11        5.08      1.04 o 
   1   1   0      286.75      266.77      2.45 o 
   2   1   0      290.83      268.76      1.95 o 
   3   1   0     1352.00     1358.37      8.58 o 
   4   1   0     1111.04     1164.35      6.42 o 
   5   1   0        0.24        0.63      0.25 o 
   6   1   0       73.80       75.30      0.88 o 
   7   1   0       34.18       31.01      0.63 o 
   8   1   0        3.49        3.45      0.38 o 
   9   1   0       24.45       22.81      0.96 o 
   1   2   0     4602.21     4172.22      8.59 o 
   2   2   0      160.25      154.56      1.95 o 
   3   2   0      171.34      150.97      1.34 o 
   4   2   0       93.06       75.02      1.60 o 
   5   2   0       44.31       57.60      1.42 o 
   6   2   0      112.25       88.28      0.94 o 
   7   2   0      184.83      180.88      1.68 o 
   8   2   0        0.01        0.27      0.26 o 
   1   3   0     1718.58     1523.68      5.25 o 
   2   3   0        6.22        7.34      0.23 o 
   3   3   0       29.38       32.93      0.57 o 
   4   3   0      107.10       89.81      1.57 o 
   5   3   0       17.46       26.91      0.95 o 
   6   3   0       31.15       26.91      0.60 o 
   7   3   0        4.51        4.82      0.35 o 
   8   3   0      192.77      191.18      1.96 o 
   0   4   0      913.41      822.67      4.97 o 
   1   4   0     1819.97     1601.76      5.19 o 
   2   4   0      187.68      178.89      0.96 o 
   3   4   0      458.09      428.44      3.74 o 
   4   4   0      298.52      283.66      2.73 o 
   5   4   0       19.34       19.96      0.59 o 
   6   4   0       27.26       28.41      0.65 o 
   7   4   0        0.04        0.62      0.27 o 
   8   4   0      127.79      120.34      1.55 o 
   1   5   0      362.39      365.49      1.66 o 
   2   5   0       52.71       46.07      0.53 o 
   3   5   0       32.56       35.54      0.81 o 
   4   5   0       88.46       90.86      1.54 o 
   5   5   0       75.18       66.98      0.83 o 
   6   5   0      487.54      498.62      3.84 o 
   7   5   0       29.59       33.47      1.01 o 
   8   5   0       22.01       22.40      0.64 o 
   0   6   0     7152.07     7342.90     26.18 o 
   1   6   0      762.25      797.47      3.24 o 
   2   6   0     3220.84     3326.06      6.63 o 
   3   6   0     1239.36     1276.78      7.85 o 
   4   6   0        4.70        8.92      1.24 o 
   5   6   0       14.15       13.67      0.43 o 
   6   6   0       74.21       67.72      1.03 o 
   7   6   0       23.26       18.44      0.71 o 
   8   6   0      182.76      178.40      2.48 o 
   1   7   0       29.85       28.57      1.00 o 
   2   7   0      642.34      710.15      2.97 o 
   3   7   0      313.63      389.77      3.04 o 
   4   7   0       32.89       31.90      0.60 o 
   5   7   0      192.95      181.81      1.46 o 
   6   7   0       23.32       21.89      0.63 o 
   7   7   0       33.92       35.12      1.02 o 
   8   7   0        0.69        0.57      0.24 o 
   0   8   0       58.31       69.97      1.72 o 
   1   8   0        1.04        3.51      0.98 o 
   2   8   0       83.24       89.54      1.30 o 
   3   8   0      398.52      384.83      2.55 o 
   4   8   0       27.57       17.43      0.53 o 
   5   8   0      178.22      179.95      1.64 o 
   6   8   0       39.70       41.29      0.95 o 
   7   8   0      315.65      312.92      7.30 o 
   1   9   0      100.67      106.40      1.45 o 
   2   9   0      349.05      386.07      2.03 o 
   3   9   0      106.41      109.41      1.18 o 
   4   9   0       59.57       54.31      0.86 o 
   5   9   0       28.12       25.39      0.59 o 
   6   9   0      106.64      106.16      1.25 o 
   7   9   0      539.98      523.57      4.08 o 
   0  10   0      229.07      249.58      2.13 o 
   1  10   0      662.46      608.15      3.05 o 
   2  10   0      469.39      407.07      1.93 o 
   3  10   0      561.65      535.47      2.80 o 
   4  10   0       73.95       69.64      0.99 o 
   5  10   0      320.72      325.95      2.10 o 
   6  10   0       59.58       63.75      1.11 o 
   7  10   0       57.77       53.57      1.35 o 
   1  11   0      112.78      126.23      1.00 o 
   2  11   0       13.27       14.83      0.49 o 
   3  11   0      266.46      249.42      1.72 o 
   4  11   0      240.95      239.34      1.72 o 
   5  11   0      117.11      114.89      1.09 o 
   6  11   0      266.15      257.21      2.40 o 
   0  12   0      165.57      150.59      1.65 o 
   1  12   0      927.58      821.27      3.49 o 
   2  12   0       55.64       47.54      0.75 o 
   3  12   0      640.06      619.29      2.70 o 
   4  12   0      551.05      557.00      3.32 o 
   5  12   0       66.93       63.40      0.76 o 
   1  13   0       19.76       11.18      0.39 o 
   2  13   0       30.63       26.03      0.54 o 
   3  13   0       65.32       63.49      0.77 o 
   4  13   0       38.85       40.94      0.56 o 
   5  13   0       41.63       37.46      0.61 o 
   0  14   0       25.59       28.29      0.88 o 
   1  14   0       16.08       17.55      0.43 o 
   2  14   0      119.31      130.08      1.14 o 
   3  14   0       29.69       30.86      0.49 o 
   4  14   0        6.39        5.83      0.23 o 
   1  15   0       41.95       51.12      1.03 o 
   2  15   0        0.24        0.68      0.16 o 
   2   0   1    18196.26    15256.30     34.83 o 
   4   0   1     1538.42     1584.63      9.48 o 
   6   0   1      231.01      207.99      3.49 o 
   8   0   1       94.23       96.90      2.06 o 
   1   1   1     3312.54     2991.68     12.18 o 
   2   1   1     3663.84     3432.78     23.07 o 
   3   1   1      286.87      291.74      2.61 o 
   4   1   1      379.51      371.17      3.20 o 
   5   1   1       38.83       41.95      1.18 o 
   6   1   1       14.36       13.47      0.53 o 
   7   1   1       60.64       64.81      0.88 o 
   8   1   1       44.05       43.39      1.01 o 
   9   1   1       70.90       71.63      1.64 o 
   1   2   1     2435.02     2172.02     12.31 o 
   2   2   1     1233.97     1120.80      7.76 o 
   3   2   1      262.53      272.36      2.15 o 
   4   2   1       84.84       75.63      1.34 o 
   5   2   1       18.06       31.65      5.90 o 
   6   2   1      282.56      272.81      1.76 o 
   7   2   1       62.46       61.21      0.99 o 
   8   2   1      225.18      225.94      1.95 o 
   0   3   1      973.49      862.21      3.22 o 
   1   3   1      131.47      101.62      1.10 o 
   2   3   1     1365.07     1331.13      6.82 o 
   3   3   1       89.48       95.69      1.24 o 
   4   3   1      400.74      394.06      3.61 o 
   5   3   1       25.45       23.11      0.96 o 
   6   3   1      272.75      249.18      1.80 o 
   7   3   1       88.52       89.42      1.20 o 
   8   3   1      190.10      188.71      1.89 o 
   1   4   1      522.78      506.48      1.83 o 
   2   4   1      152.00      159.80      0.90 o 
   3   4   1      175.49      191.67      1.84 o 
   4   4   1      398.55      427.07      3.68 o 
   5   4   1       63.61       70.48      0.99 o 
   6   4   1      583.64      591.12      2.76 o 
   7   4   1      233.32      244.75      2.06 o 
   8   4   1      298.40      287.47      2.30 o 
   0   5   1      869.33      861.98      4.67 o 
   1   5   1     1727.65     1675.96      6.55 o 
   2   5   1      382.40      369.75      1.48 o 
   3   5   1      122.85      129.45      1.54 o 
   4   5   1      359.28      409.82      3.49 o 
   5   5   1       32.63       32.88      0.61 o 
   6   5   1       60.08       68.00      1.04 o 
   7   5   1        8.79        8.51      0.53 o 
   8   5   1       51.13       48.92      0.90 o 
   1   6   1      586.30      648.22      2.76 o 
   2   6   1       98.54       94.61      0.88 o 
   3   6   1      353.54      367.98      2.24 o 
   4   6   1      442.44      470.61      3.70 o 
   5   6   1      126.20      118.38      1.13 o 
   6   6   1      200.89      208.61      1.67 o 
   7   6   1      296.34      312.62      3.28 o 
   8   6   1       96.83       92.84      1.70 o 
   0   7   1     5012.40     5074.07     23.30 o 
   1   7   1       66.83       86.77      1.13 o 
   2   7   1      921.38      971.96      5.92 o 
   3   7   1      131.18      124.88      1.89 o 
   4   7   1       61.58       60.04      0.77 o 
   5   7   1       40.33       41.38      0.75 o 
   6   7   1       44.49       46.62      0.97 o 
   7   7   1       16.26       16.63      0.61 o 
   8   7   1       37.57       34.37      0.91 o 
   1   8   1      215.40      255.55      2.10 o 
   2   8   1      269.73      284.44      2.41 o 
   3   8   1       72.88       71.13      1.19 o 
   4   8   1      494.17      481.31      3.19 o 
   5   8   1      159.61      157.20      1.52 o 
   6   8   1      146.44      142.89      1.73 o 
   7   8   1       80.94       83.79      2.23 o 
   0   9   1      437.29      443.65      4.04 o 
   1   9   1       37.03       37.12      0.96 o 
   2   9   1      194.97      178.32      1.56 o 
   3   9   1      387.29      361.08      2.26 o 
   4   9   1      225.53      196.18      1.61 o 
   5   9   1      395.38      383.91      2.30 o 
   6   9   1      256.44      260.67      1.94 o 
   7   9   1      118.01      112.20      1.48 o 
   1  10   1      703.36      642.99      3.17 o 
   2  10   1      378.83      359.67      1.92 o 
   3  10   1      139.06      129.27      1.51 o 
   4  10   1      247.00      243.32      1.77 o 
   5  10   1      363.81      353.77      2.27 o 
   6  10   1      423.91      414.70      2.31 o 
   7  10   1      322.55      290.87      3.13 o 
   0  11   1      238.92      211.89      1.70 o 
   1  11   1      151.55      134.02      1.07 o 
   2  11   1      301.22      285.77      1.79 o 
   3  11   1      169.59      169.96      1.59 o 
   4  11   1       22.47       23.57      0.66 o 
   5  11   1       78.78       84.89      0.90 o 
   6  11   1      156.97      139.04      3.56 o 
   1  12   1      288.07      290.08      1.78 o 
   2  12   1       60.68       56.19      0.80 o 
   3  12   1      300.06      313.20      1.95 o 
   4  12   1        8.59        7.81      0.34 o 
   5  12   1       37.06       36.45      0.59 o 
   0  13   1      184.30      214.87      2.14 o 
   1  13   1      125.91      109.42      1.10 o 
   2  13   1       31.67       32.38      0.59 o 
   3  13   1       11.76       11.75      0.41 o 
   4  13   1        5.48        5.29      0.21 o 
   5  13   1        9.68        7.72      0.28 o 
   1  14   1        9.54       11.53      0.35 o 
   2  14   1       33.20       31.63      0.54 o 
   3  14   1       28.86       27.66      0.46 o 
   4  14   1       52.71       45.74      0.57 o 
   0  15   1       57.08       59.06      1.15 o 
   1  15   1       37.43       32.27      0.92 o 
   2  15   1       71.95       68.90      0.99 o 
   4   0   2     1068.14     1046.28      5.45 o 
   6   0   2      508.68      523.84      6.65 o 
   8   0   2       70.24       67.76      1.76 o 
   2   1   2     1601.59     1530.33      4.29 o 
   3   1   2       16.80       20.42      0.54 o 
   4   1   2     1063.22     1055.51      6.51 o 
   5   1   2      250.45      266.86      3.15 o 
   6   1   2       98.33      106.69      1.11 o 
   7   1   2      123.41      120.85      1.71 o 
   8   1   2      108.03      108.74      1.53 o 
   0   2   2      654.51      576.80      8.58 o 
   1   2   2     2803.42     2490.78     10.39 o 
   2   2   2     1394.89     1405.44      7.98 o 
   3   2   2      683.55      678.21      2.94 o 
   4   2   2      119.84      127.90      1.82 o 
   5   2   2      290.73      291.71      2.96 o 
   6   2   2       39.75       40.21      0.67 o 
   7   2   2       51.49       51.30      0.91 o 
   8   2   2       58.46       55.18      0.86 o 
   1   3   2      648.92      582.75      2.77 o 
   2   3   2      361.57      351.50      1.79 o 
   3   3   2      268.77      262.07      1.84 o 
   4   3   2      114.39      109.17      1.46 o 
   5   3   2       29.45       25.98      0.74 o 
   6   3   2       98.74      102.30      1.10 o 
   7   3   2      111.66      115.77      1.35 o 
   8   3   2      103.18      106.44      1.08 o 
   0   4   2      196.92      196.01      1.34 o 
   1   4   2      271.51      257.05      1.71 o 
   2   4   2     1257.33     1205.22      7.11 o 
   3   4   2      208.56      197.59      1.48 o 
   4   4   2      236.36      263.63      2.59 o 
   5   4   2      139.56      132.88      1.28 o 
   6   4   2       12.79       12.30      0.44 o 
   7   4   2      128.13      149.22      1.61 o 
   8   4   2       95.55       92.83      1.15 o 
   1   5   2      557.38      536.91      2.06 o 
   2   5   2      197.47      205.29      1.41 o 
   3   5   2      425.67      424.36      2.82 o 
   4   5   2      387.12      399.13      3.32 o 
   5   5   2       53.76       51.94      0.72 o 
   6   5   2       20.46       21.66      1.12 o 
   7   5   2        3.95        4.27      0.40 o 
   8   5   2       38.44       40.02      0.78 o 
   0   6   2     5036.39     5068.09     31.95 o 
   1   6   2      243.88      258.09      1.40 o 
   2   6   2     1559.58     1649.55      6.42 o 
   3   6   2      287.64      312.65      2.34 o 
   4   6   2      621.49      615.81      3.83 o 
   5   6   2      186.09      193.99      1.66 o 
   6   6   2       66.56       64.33      0.93 o 
   7   6   2      120.48      122.13      1.63 o 
   8   6   2      123.79      126.41      1.96 o 
   1   7   2      422.60      455.86      3.76 o 
   2   7   2      626.95      656.80      3.61 o 
   3   7   2      222.98      235.26      2.59 o 
   4   7   2      237.61      247.41      2.19 o 
   5   7   2      100.70       99.76      1.08 o 
   6   7   2       42.87       40.75      0.91 o 
   7   7   2      135.71      144.90      3.10 o 
   8   7   2       15.31       15.17      0.61 o 
   0   8   2       55.16       45.89      1.60 o 
   1   8   2      237.33      273.83      2.36 o 
   2   8   2      254.03      268.25      3.04 o 
   3   8   2      164.85      167.37      1.53 o 
   4   8   2       30.50       35.44      0.67 o 
   5   8   2      189.52      197.37      1.58 o 
   6   8   2       61.16       57.61      1.11 o 
   7   8   2      204.40      205.83      3.24 o 
   1   9   2      141.42      141.47      1.83 o 
   2   9   2      186.30      185.77      1.52 o 
   3   9   2       18.41       16.79      0.47 o 
   4   9   2      147.90      142.83      1.31 o 
   5   9   2      125.96      125.35      1.29 o 
   6   9   2      208.63      208.25      1.91 o 
   7   9   2      324.88      318.42      3.14 o 
   0  10   2     1060.01     1014.63      6.07 o 
   1  10   2      980.15      917.21      5.52 o 
   2  10   2      121.02      119.71      1.17 o 
   3  10   2      329.13      311.23      2.18 o 
   4  10   2      254.07      239.38      1.75 o 
   5  10   2      326.02      325.98      2.01 o 
   6  10   2      294.66      286.50      2.53 o 
   1  11   2       13.38       12.17      0.54 o 
   2  11   2      136.48      139.32      1.21 o 
   3  11   2       40.21       44.61      0.79 o 
   4  11   2      370.05      367.64      2.48 o 
   5  11   2      258.36      252.33      1.42 o 
   6  11   2       12.96       13.08      0.31 o 
   0  12   2      173.70      141.17      1.49 o 
   1  12   2     1130.06     1074.02      3.44 o 
   2  12   2      376.45      367.87      2.07 o 
   3  12   2      389.28      381.63      2.02 o 
   4  12   2       12.67       12.59      0.42 o 
   5  12   2      179.41      169.79      1.78 o 
   1  13   2       20.58       17.13      0.46 o 
   2  13   2       42.19       50.17      0.71 o 
   3  13   2       84.20       77.41      0.94 o 
   4  13   2       26.55       26.38      0.38 o 
   5  13   2       16.40       15.78      0.82 o 
   0  14   2      175.25      193.53      2.19 o 
   1  14   2        6.18        6.69      0.30 o 
   2  14   2       28.07       27.50      0.50 o 
   3  14   2       10.14       10.15      0.27 o 
   4  14   2       43.00       42.48      0.60 o 
   1  15   2       58.43       67.60      0.94 o 
   2  15   2       39.26       36.33      0.72 o 
   4   0   3     2786.19     2935.34     15.85 o 
   6   0   3      406.50      389.50      3.51 o 
   8   0   3       25.42       24.52      1.11 o 
   0   1   3     8983.80     7423.67     20.63 o 
   1   1   3     1455.50     1367.53      5.66 o 
   2   1   3      748.15      694.73      3.47 o 
   3   1   3     2654.16     2678.99     12.34 o 
   4   1   3      162.18      201.12      1.83 o 
   5   1   3       58.88       63.72      1.46 o 
   6   1   3      502.22      458.91      3.05 o 
   7   1   3      167.92      174.87      2.52 o 
   8   1   3       57.97       57.31      1.14 o 
   1   2   3     1071.82      981.70      3.64 o 
   2   2   3     4980.42     4627.16     23.98 o 
   3   2   3      717.09      694.18      3.42 o 
   4   2   3       20.43       24.80      0.66 o 
   5   2   3      160.65      173.08      2.05 o 
   6   2   3      155.35      146.20      1.27 o 
   7   2   3      104.92      108.12      1.29 o 
   8   2   3      104.82      100.56      1.03 o 
   0   3   3     4377.05     4176.21     26.71 o 
   1   3   3      645.29      588.10      1.97 o 
   2   3   3      457.07      466.02      1.93 o 
   3   3   3      186.63      180.05      1.49 o 
   4   3   3      440.03      436.77      2.86 o 
   5   3   3      322.50      330.23      2.59 o 
   6   3   3      469.64      492.20      3.23 o 
   7   3   3       47.52       48.71      0.95 o 
   8   3   3      199.66      195.48      2.06 o 
   1   4   3     1542.33     1474.08      4.18 o 
   2   4   3      203.43      221.67      1.32 o 
   3   4   3      432.30      467.48      2.34 o 
   4   4   3      517.83      541.00      4.33 o 
   5   4   3      313.95      322.89      2.01 o 
   6   4   3      275.76      264.19      1.85 o 
   7   4   3       19.10       22.03      0.65 o 
   8   4   3       56.79       57.85      1.05 o 
   0   5   3      158.18      187.79      1.52 o 
   1   5   3      570.29      543.65      3.32 o 
   2   5   3      136.43      149.94      1.33 o 
   3   5   3      155.26      155.59      1.64 o 
   4   5   3      263.21      236.46      2.59 o 
   5   5   3       33.72       38.40      0.65 o 
   6   5   3        2.31        3.02      0.29 o 
   7   5   3      125.72      123.16      1.55 o 
   8   5   3      238.43      240.26      1.96 o 
   1   6   3     2047.85     2196.90      8.26 o 
   2   6   3     2326.46     2477.06     11.80 o 
   3   6   3      385.18      425.40      3.04 o 
   4   6   3      314.36      337.04      4.28 o 
   5   6   3      138.61      144.96      1.35 o 
   6   6   3      310.29      320.14      2.17 o 
   7   6   3       29.65       30.37      0.76 o 
   8   6   3       11.05       10.43      0.60 o 
   0   7   3      170.84      149.02      1.92 o 
   1   7   3      296.58      320.01      1.94 o 
   2   7   3     1393.59     1500.10      6.19 o 
   3   7   3       34.35       33.05      0.85 o 
   4   7   3      407.76      419.98      2.47 o 
   5   7   3       58.90       69.60      1.06 o 
   6   7   3       24.60       26.25      0.81 o 
   7   7   3       87.38       92.65      1.50 o 
   8   7   3       32.01       30.18      0.87 o 
   1   8   3      526.62      560.91      3.72 o 
   2   8   3      325.02      326.28      6.38 o 
   3   8   3      203.31      205.02      1.62 o 
   4   8   3      283.52      275.05      1.87 o 
   5   8   3      501.30      491.93      2.74 o 
   6   8   3      277.04      281.42      2.64 o 
   7   8   3       35.51       34.26      1.08 o 
   0   9   3      570.58      567.59      4.63 o 
   1   9   3      185.56      187.79      3.91 o 
   2   9   3      224.03      234.13      1.83 o 
   3   9   3      155.66      154.25      1.31 o 
   4   9   3      549.62      563.80      2.86 o 
   5   9   3      374.88      372.81      2.80 o 
   6   9   3      317.85      321.17      3.12 o 
   7   9   3      441.49      427.73      3.87 o 
   1  10   3      289.62      247.51      1.41 o 
   2  10   3      162.17      166.02      1.63 o 
   3  10   3     1496.19     1383.43      5.42 o 
   4  10   3      681.14      671.40      2.89 o 
   5  10   3       66.17       68.63      0.90 o 
   6  10   3      294.18      289.42      2.08 o 
   0  11   3      363.52      362.92      2.37 o 
   1  11   3      326.34      306.01      1.59 o 
   2  11   3       75.50       79.35      0.96 o 
   3  11   3       32.17       34.93      0.67 o 
   4  11   3      164.10      168.54      1.45 o 
   5  11   3       34.50       32.83      0.56 o 
   6  11   3      150.34      142.06      1.34 o 
   1  12   3      149.35      140.25      1.24 o 
   2  12   3       21.26       23.16      0.55 o 
   3  12   3      260.20      237.93      1.65 o 
   4  12   3        0.54        0.57      0.18 o 
   5  12   3      196.85      190.62      2.40 o 
   0  13   3       49.16       43.19      0.98 o 
   1  13   3      119.58      102.85      1.05 o 
   2  13   3       40.17       50.49      0.69 o 
   3  13   3       61.44       57.77      0.66 o 
   4  13   3       22.22       22.02      0.37 o 
   5  13   3       25.73       24.40      0.69 o 
   1  14   3        2.76        3.06      0.24 o 
   2  14   3        4.72        4.06      0.21 o 
   3  14   3       65.40       66.76      0.98 o 
   4  14   3       23.43       25.30      0.60 o 
   0  15   3      103.10       99.10      1.85 o 
   1  15   3       79.33       79.20      1.02 o 
   2  15   3        3.26        4.15      0.25 o 
   0   0   4     6240.38     5123.34     17.58 o 
   2   0   4     1984.69     1982.17     11.93 o 
   4   0   4    17419.79    16580.57     56.99 o 
   6   0   4      451.91      435.06      5.14 o 
   8   0   4       79.48       77.68      3.30 o 
   1   1   4     6748.69     6144.77     17.66 o 
   2   1   4     4462.01     4193.44     23.11 o 
   3   1   4     1427.95     1441.25      6.39 o 
   4   1   4      278.31      295.56      3.86 o 
   5   1   4      134.17      138.89      2.04 o 
   6   1   4       88.81       87.17      1.22 o 
   7   1   4       41.18       42.21      1.08 o 
   8   1   4       72.06       76.03      1.57 o 
   0   2   4     2016.44     1773.51      8.69 o 
   1   2   4     2082.59     1906.39      6.28 o 
   2   2   4      188.54      188.02      1.07 o 
   3   2   4      191.97      191.42      1.44 o 
   4   2   4      674.86      684.97      3.60 o 
   5   2   4        4.73        8.15      0.58 o 
   6   2   4       39.51       43.66      0.80 o 
   7   2   4       80.35       79.95      1.21 o 
   8   2   4       70.57       64.46      0.90 o 
   1   3   4      139.85      114.63      0.84 o 
   2   3   4      248.58      222.55      1.61 o 
   3   3   4      612.65      560.97      2.60 o 
   4   3   4      283.38      290.21      2.76 o 
   5   3   4      147.50      156.17      1.45 o 
   6   3   4      274.84      270.50      2.12 o 
   7   3   4       25.88       27.50      0.80 o 
   8   3   4       58.67       57.26      0.96 o 
   0   4   4     3004.48     3108.93      4.85 o 
   1   4   4       78.33       81.57      0.91 o 
   2   4   4      360.54      411.37      2.05 o 
   3   4   4        8.52        9.08      0.45 o 
   4   4   4      489.04      502.77      3.04 o 
   5   4   4      606.65      631.85      4.07 o 
   6   4   4      261.17      244.04      1.77 o 
   7   4   4      194.73      199.17      1.99 o 
   8   4   4       38.75       37.60      0.76 o 
   1   5   4      297.14      293.36      1.64 o 
   2   5   4      961.72     1026.16      4.19 o 
   3   5   4      242.44      240.88      2.08 o 
   4   5   4       65.36       57.83      1.13 o 
   5   5   4       24.09       25.10      0.52 o 
   6   5   4      133.79      130.64      1.47 o 
   7   5   4       30.55       27.78      0.87 o 
   8   5   4       18.03       22.05      0.60 o 
   0   6   4      188.29      203.49      1.79 o 
   1   6   4      599.20      730.85      3.13 o 
   2   6   4      732.66      753.27      3.99 o 
   3   6   4       17.04       18.88      0.75 o 
   4   6   4      303.07      336.78      2.60 o 
   5   6   4      733.66      750.55      4.76 o 
   6   6   4      129.20      135.95      1.41 o 
   7   6   4      158.84      162.69      1.84 o 
   8   6   4       39.51       40.26      1.06 o 
   1   7   4       40.08       44.56      0.79 o 
   2   7   4       44.57       43.10      0.92 o 
   3   7   4       12.90       11.27      0.83 o 
   4   7   4      177.12      184.58      1.43 o 
   5   7   4      137.49      144.64      1.51 o 
   6   7   4      140.19      141.00      1.59 o 
   7   7   4       41.45       40.51      1.24 o 
   0   8   4      841.20      853.59      7.42 o 
   1   8   4       34.76       25.50      0.97 o 
   2   8   4       16.94       18.44      0.79 o 
   3   8   4      194.13      201.65      1.46 o 
   4   8   4        6.96        7.56      0.35 o 
   5   8   4      172.56      168.45      1.53 o 
   6   8   4       96.77       92.73      1.33 o 
   7   8   4      165.29      178.79      2.97 o 
   1   9   4       14.09       14.65      0.56 o 
   2   9   4      167.41      174.42      1.39 o 
   3   9   4      326.09      320.05      1.89 o 
   4   9   4      137.41      127.12      1.45 o 
   5   9   4      951.32      942.08      3.91 o 
   6   9   4      163.43      159.75      1.44 o 
   7   9   4      130.20      130.04      1.83 o 
   0  10   4       17.04       14.78      0.61 o 
   1  10   4       16.78       17.57      0.43 o 
   2  10   4      616.78      613.09      2.60 o 
   3  10   4      233.32      225.43      1.67 o 
   4  10   4      630.09      632.59      3.26 o 
   5  10   4      427.01      416.82      2.13 o 
   6  10   4      134.76      142.96      1.32 o 
   1  11   4      244.43      228.58      1.52 o 
   2  11   4      206.74      196.36      1.48 o 
   3  11   4      131.02      126.68      1.28 o 
   4  11   4      130.09      130.70      1.22 o 
   5  11   4       52.60       54.51      0.82 o 
   6  11   4       15.55       15.63      0.62 o 
   0  12   4      766.10      713.40      4.21 o 
   1  12   4      290.82      302.16      1.74 o 
   2  12   4      126.29      120.39      1.32 o 
   3  12   4      105.23      100.70      1.02 o 
   4  12   4      107.02      111.98      1.03 o 
   5  12   4      267.90      238.97      3.83 o 
   1  13   4       35.76       42.12      0.67 o 
   2  13   4       77.69       77.55      0.83 o 
   3  13   4       14.51       13.91      0.35 o 
   4  13   4        4.32        4.51      0.21 o 
   0  14   4      107.67      110.52      1.59 o 
   1  14   4       10.21       14.67      0.44 o 
   2  14   4      108.42      112.46      1.01 o 
   3  14   4       62.34       62.94      1.48 o 
   1  15   4        0.99        1.13      0.19 o 
   2  15   4       87.71       83.91      1.05 o 
   2   0   5      210.91      200.22      1.36 o 
   4   0   5     9329.04     9101.50     39.21 o 
   6   0   5     1397.68     1363.21      8.68 o 
   8   0   5      306.41      311.27      6.45 o 
   0   1   5      820.11      738.13      4.02 o 
   1   1   5      779.61      723.14      2.12 o 
   2   1   5     1714.76     1689.22      7.96 o 
   3   1   5      168.88      182.25      1.35 o 
   4   1   5      887.85      818.67      6.86 o 
   5   1   5       58.06       55.83      1.13 o 
   6   1   5      471.31      465.73      3.40 o 
   7   1   5       27.05       24.95      0.91 o 
   8   1   5      155.31      148.17      1.66 o 
   1   2   5      542.72      544.66      2.30 o 
   2   2   5      559.05      508.15      2.39 o 
   3   2   5     1740.00     1801.94      7.13 o 
   4   2   5     2828.28     2870.44     18.81 o 
   5   2   5      651.07      680.42      5.58 o 
   6   2   5       20.57       20.84      0.61 o 
   7   2   5       11.28       11.09      0.61 o 
   8   2   5        2.19        1.91      0.26 o 
   0   3   5      541.89      530.05      4.69 o 
   1   3   5      754.35      703.33      1.90 o 
   2   3   5      840.74      831.48      3.04 o 
   3   3   5      364.28      400.78      2.04 o 
   4   3   5     1325.94     1459.67     10.22 o 
   5   3   5      109.41      111.77      1.14 o 
   6   3   5      383.62      380.50      2.56 o 
   7   3   5       18.82       17.87      0.66 o 
   8   3   5      164.09      161.71      2.52 o 
   1   4   5      947.46      948.32      5.14 o 
   2   4   5      577.51      581.61      2.39 o 
   3   4   5      176.54      185.80      1.46 o 
   4   4   5      444.19      447.26      2.66 o 
   5   4   5      165.74      174.65      1.31 o 
   6   4   5        0.77        1.75      0.61 o 
   7   4   5       10.60       10.52      0.59 o 
   8   4   5       11.16       10.69      0.46 o 
   0   5   5       25.10       25.54      0.57 o 
   1   5   5      198.17      206.13      1.90 o 
   2   5   5      523.48      578.10      2.54 o 
   3   5   5      527.76      548.08      3.75 o 
   4   5   5       25.12       23.08      1.03 o 
   5   5   5      158.78      163.05      1.45 o 
   6   5   5      240.08      241.34      1.86 o 
   7   5   5       51.44       54.15      1.14 o 
   8   5   5      121.89      115.79      1.63 o 
   1   6   5      839.02      852.26      3.25 o 
   2   6   5      504.93      544.93      2.52 o 
   3   6   5      847.18      889.90      5.85 o 
   4   6   5     1357.74     1371.96      7.16 o 
   5   6   5       96.40       97.76      1.32 o 
   6   6   5      157.93      173.17      1.85 o 
   7   6   5        4.45        4.85      0.41 o 
   8   6   5       55.73       51.06      1.38 o 
   0   7   5      447.43      490.02      4.62 o 
   1   7   5      445.26      478.18      3.38 o 
   2   7   5       57.86       72.17      1.20 o 
   3   7   5       88.09       87.29      1.35 o 
   4   7   5      728.78      734.67      3.66 o 
   5   7   5       30.40       33.93      0.71 o 
   6   7   5      209.12      213.18      2.13 o 
   7   7   5      227.63      244.05      2.84 o 
   1   8   5      446.47      425.62      5.81 o 
   2   8   5      228.66      226.58      3.31 o 
   3   8   5      936.75      989.61      6.29 o 
   4   8   5      167.64      171.08      1.44 o 
   5   8   5      113.16      113.66      1.25 o 
   6   8   5      348.26      355.25      2.90 o 
   7   8   5      143.21      150.36      1.66 o 
   0   9   5      554.10      578.08      5.19 o 
   1   9   5       58.48       61.43      0.76 o 
   2   9   5      570.93      546.62      3.19 o 
   3   9   5     1267.25     1193.12      5.52 o 
   4   9   5      503.24      500.17      2.61 o 
   5   9   5      266.55      267.41      2.06 o 
   6   9   5      349.63      379.75      2.56 o 
   7   9   5      164.91      159.51      2.35 o 
   1  10   5     1166.36     1089.02      4.80 o 
   2  10   5      158.07      158.62      1.33 o 
   3  10   5      907.44      855.65      5.55 o 
   4  10   5      109.63      109.52      1.25 o 
   5  10   5      142.72      137.92      1.20 o 
   6  10   5      186.62      184.39      1.46 o 
   0  11   5      610.96      597.89      3.30 o 
   1  11   5       47.99       49.97      0.68 o 
   2  11   5      410.42      399.83      2.30 o 
   3  11   5      352.95      326.84      2.00 o 
   4  11   5       61.26       62.25      0.84 o 
   5  11   5      105.63      101.06      0.87 o 
   6  11   5       48.51       47.66      1.34 o 
   1  12   5      188.61      183.38      1.24 o 
   2  12   5       78.22       75.00      0.86 o 
   3  12   5      266.91      259.04      1.81 o 
   4  12   5       48.28       48.18      0.68 o 
   5  12   5       90.63       91.92      1.69 o 
   0  13   5       21.91       20.95      0.62 o 
   1  13   5       81.02       76.65      0.94 o 
   2  13   5        0.68        1.18      0.19 o 
   3  13   5       15.57       15.92      0.35 o 
   4  13   5       35.62       32.21      0.46 o 
   1  14   5       42.76       47.12      0.67 o 
   2  14   5       23.17       20.80      0.41 o 
   3  14   5       20.23       18.42      0.48 o 
   0  15   5       29.00       31.46      0.96 o 
   1  15   5       76.59       78.45      1.18 o 
   2  15   5        0.85        0.65      0.28 o 
   0   0   6     4384.69     4090.28     19.98 o 
   2   0   6     3605.36     3668.46     19.77 o 
   4   0   6     1181.60     1264.03     10.68 o 
   6   0   6     4199.95     4104.92     36.12 o 
   8   0   6      286.53      286.45      7.02 o 
   1   1   6      529.71      500.92      2.05 o 
   2   1   6      759.80      735.11      3.51 o 
   3   1   6     1181.11     1220.34      7.81 o 
   4   1   6      744.89      782.15      3.80 o 
   5   1   6     1457.85     1534.23      8.61 o 
   6   1   6      104.84      109.55      1.26 o 
   7   1   6        2.19        2.92      0.43 o 
   8   1   6      320.23      312.01      2.67 o 
   0   2   6     1262.34     1037.48      4.05 o 
   1   2   6     1229.58     1175.77      2.99 o 
   2   2   6      366.56      356.02      1.91 o 
   3   2   6     1471.51     1520.67     13.36 o 
   4   2   6       28.84       29.21      0.94 o 
   5   2   6       16.25       17.46      0.54 o 
   6   2   6      345.01      336.75      2.37 o 
   7   2   6      151.09      170.58      1.85 o 
   8   2   6      132.61      127.94      1.69 o 
   1   3   6      502.31      509.99      1.68 o 
   2   3   6      929.82      883.09      2.83 o 
   3   3   6      431.20      452.94      2.43 o 
   4   3   6      464.02      536.02      5.12 o 
   5   3   6      188.05      180.87      1.46 o 
   6   3   6       67.25       66.65      1.00 o 
   7   3   6       13.30       13.93      0.59 o 
   8   3   6       22.14       18.66      0.57 o 
   0   4   6      713.49      712.15      9.29 o 
   1   4   6       32.23       35.01      0.48 o 
   2   4   6     1731.06     1799.88      7.89 o 
   3   4   6      781.66      839.13      6.03 o 
   4   4   6      145.21      166.68      1.84 o 
   5   4   6       55.16       52.09      0.81 o 
   6   4   6        8.85        9.11      0.42 o 
   7   4   6       75.92       72.24      1.33 o 
   8   4   6        9.14       10.08      0.43 o 
   1   5   6      394.61      399.31      3.65 o 
   2   5   6      143.73      148.28      1.63 o 
   3   5   6       65.54       66.44      1.16 o 
   4   5   6      133.89      138.03      1.98 o 
   5   5   6      140.05      137.69      1.31 o 
   6   5   6      150.74      167.46      1.55 o 
   7   5   6      121.22      117.04      1.60 o 
   8   5   6      184.09      178.45      3.39 o 
   0   6   6      941.92      977.66      4.72 o 
   1   6   6      471.59      538.53      3.09 o 
   2   6   6      116.81      126.54      1.35 o 
   3   6   6       52.23       59.11      1.20 o 
   4   6   6      415.75      429.10      2.22 o 
   5   6   6        5.85        5.55      0.35 o 
   6   6   6       87.61       93.08      1.16 o 
   7   6   6      152.28      144.17      1.80 o 
   8   6   6      161.34      161.41      1.88 o 
   1   7   6      203.54      239.13      2.22 o 
   2   7   6      113.63      119.29      1.29 o 
   3   7   6        7.05        8.28      0.43 o 
   4   7   6       29.68       32.88      0.60 o 
   5   7   6      261.64      245.71      1.96 o 
   6   7   6      146.56      155.17      2.00 o 
   7   7   6      110.76      116.46      1.91 o 
   0   8   6      162.34      186.78      3.53 o 
   1   8   6     1064.49     1090.10      6.76 o 
   2   8   6      122.66      132.74      1.48 o 
   3   8   6      153.90      139.71      1.34 o 
   4   8   6      384.40      355.81      2.11 o 
   5   8   6       63.78       64.21      0.94 o 
   6   8   6      136.18      142.36      1.79 o 
   7   8   6       43.80       43.73      0.88 o 
   1   9   6      820.38      807.79      4.30 o 
   2   9   6      486.21      435.67      2.52 o 
   3   9   6     1184.99     1156.21      5.31 o 
   4   9   6      378.40      369.39      2.06 o 
   5   9   6       29.72       33.20      0.81 o 
   6   9   6      172.75      175.15      1.88 o 
   7   9   6       22.96       22.75      0.49 o 
   0  10   6      765.49      794.63      3.91 o 
   1  10   6      974.21      899.14      2.89 o 
   2  10   6      643.87      609.94      2.72 o 
   3  10   6       34.18       33.44      0.69 o 
   4  10   6      199.97      221.21      1.73 o 
   5  10   6      343.81      351.11      2.12 o 
   6  10   6       54.52       53.03      0.69 o 
   1  11   6      224.93      204.60      1.32 o 
   2  11   6      219.44      229.55      1.59 o 
   3  11   6      160.09      160.64      1.42 o 
   4  11   6      114.91      121.03      1.06 o 
   5  11   6      140.42      139.90      2.08 o 
   6  11   6      202.59      200.33      1.65 o 
   0  12   6      124.44      129.87      1.38 o 
   1  12   6       96.25       92.87      0.96 o 
   2  12   6      244.60      236.60      1.56 o 
   3  12   6      202.14      204.92      1.42 o 
   4  12   6       86.45       89.09      0.84 o 
   5  12   6      214.06      189.13      2.77 o 
   1  13   6       52.29       52.31      0.75 o 
   2  13   6      113.28      110.69      0.88 o 
   3  13   6      197.34      193.64      1.89 o 
   4  13   6       60.61       63.45      0.70 o 
   0  14   6       87.27       93.18      1.36 o 
   1  14   6      111.07      128.59      1.00 o 
   2  14   6       58.69       63.10      0.78 o 
   3  14   6       61.12       66.82      0.87 o 
   1  15   6       56.35       64.81      0.85 o 
   2   0   7      708.13      724.50      2.95 o 
   4   0   7       48.83       64.99      1.44 o 
   6   0   7     2042.18     1993.74      7.93 o 
   8   0   7      822.49      795.63      7.81 o 
   0   1   7     1396.47     1309.59      5.47 o 
   1   1   7      541.57      537.40      2.68 o 
   2   1   7      266.75      261.00      1.11 o 
   3   1   7     2783.85     2966.25      8.90 o 
   4   1   7     1364.93     1464.60      8.56 o 
   5   1   7      152.35      155.86      1.23 o 
   6   1   7      147.77      143.10      1.37 o 
   7   1   7      258.28      272.20      2.87 o 
   8   1   7      207.72      197.21      2.44 o 
   1   2   7      509.08      480.92      1.82 o 
   2   2   7      397.19      416.68      1.75 o 
   3   2   7      504.06      566.10      2.73 o 
   4   2   7       47.66       62.88      1.42 o 
   5   2   7      231.24      217.79      1.72 o 
   6   2   7      490.63      460.27      3.24 o 
   7   2   7       48.85       51.50      1.15 o 
   8   2   7       50.92       49.59      1.17 o 
   0   3   7     1339.96     1380.90     10.73 o 
   1   3   7     1845.78     1859.95      5.24 o 
   2   3   7     1518.89     1678.27      5.30 o 
   3   3   7      421.09      450.17      2.49 o 
   4   3   7      789.15      765.55      6.65 o 
   5   3   7       56.01       60.82      0.80 o 
   6   3   7      170.56      183.37      1.56 o 
   7   3   7       14.65       12.13      0.61 o 
   8   3   7       42.99       41.73      0.81 o 
   1   4   7      372.61      431.60      2.31 o 
   2   4   7      447.93      496.77      2.13 o 
   3   4   7      911.56      929.26      5.27 o 
   4   4   7      201.38      230.31      2.51 o 
   5   4   7       32.84       33.28      0.67 o 
   6   4   7       65.85       72.45      0.99 o 
   7   4   7      182.19      184.20      2.04 o 
   8   4   7       72.97       70.13      1.46 o 
   0   5   7     3250.74     3584.22     13.23 o 
   1   5   7      222.11      247.52      2.61 o 
   2   5   7      219.05      235.31      1.95 o 
   3   5   7      182.76      197.34      2.03 o 
   4   5   7      247.58      225.60      1.76 o 
   5   5   7      192.59      177.21      1.64 o 
   6   5   7       67.39       61.78      0.90 o 
   7   5   7        9.66       10.23      0.46 o 
   8   5   7       68.08       65.40      1.28 o 
   1   6   7      567.03      554.19      4.38 o 
   2   6   7       47.23       50.10      1.02 o 
   3   6   7      431.95      450.31      3.32 o 
   4   6   7      164.51      183.27      1.36 o 
   5   6   7      254.77      252.23      1.98 o 
   6   6   7      577.33      587.92      3.59 o 
   7   6   7      165.91      170.56      1.78 o 
   0   7   7      825.82      916.46      7.81 o 
   1   7   7      113.46      108.36      1.54 o 
   2   7   7      587.18      599.45      3.71 o 
   3   7   7      341.81      353.70      3.12 o 
   4   7   7        7.36        6.40      0.32 o 
   5   7   7      255.29      250.06      1.75 o 
   6   7   7      325.74      342.81      2.55 o 
   7   7   7       56.78       49.51      1.03 o 
   1   8   7       68.03       82.53      1.34 o 
   2   8   7      176.04      172.89      1.32 o 
   3   8   7      126.55      125.23      1.25 o 
   4   8   7      159.88      151.60      1.46 o 
   5   8   7      300.69      329.20      2.56 o 
   6   8   7       97.07       95.93      1.44 o 
   7   8   7        2.32        2.51      0.29 o 
   0   9   7     1484.92     1439.23     10.96 o 
   1   9   7     1270.05     1196.87      5.95 o 
   2   9   7     1042.49     1026.53      5.34 o 
   3   9   7      142.74      144.17      1.34 o 
   4   9   7      493.80      498.26      2.90 o 
   5   9   7      663.54      662.48      2.90 o 
   6   9   7      192.49      199.65      2.03 o 
   7   9   7       52.31       47.29      1.40 o 
   1  10   7      300.06      290.03      1.56 o 
   2  10   7      785.00      772.71      3.34 o 
   3  10   7       15.57       14.48      0.50 o 
   4  10   7      237.12      240.17      1.80 o 
   5  10   7       14.20       11.95      0.42 o 
   6  10   7       17.52       17.16      0.38 o 
   0  11   7      918.87      894.76      4.69 o 
   1  11   7       34.95       35.28      0.56 o 
   2  11   7       61.59       66.37      0.77 o 
   3  11   7      151.27      160.90      1.27 o 
   4  11   7       23.15       24.60      0.56 o 
   5  11   7       30.97       29.71      0.50 o 
   1  12   7       14.91       17.27      0.47 o 
   2  12   7      105.76      107.75      0.97 o 
   3  12   7       14.57       18.93      0.45 o 
   4  12   7      174.42      170.37      1.45 o 
   5  12   7       91.74       84.46      1.79 o 
   0  13   7       33.28       39.79      0.87 o 
   1  13   7        0.39        2.03      0.21 o 
   2  13   7        0.65        2.00      0.20 o 
   3  13   7        7.08        7.86      0.26 o 
   4  13   7        6.52        7.97      0.26 o 
   1  14   7        5.81        6.26      0.25 o 
   2  14   7       15.77       15.08      0.35 o 
   3  14   7       40.81       41.53      0.63 o 
   0  15   7       59.30       66.58      1.77 o 
   1  15   7      100.60      116.70      2.16 o 
   0   0   8     4563.54     4405.02      8.89 o 
   2   0   8      339.23      431.83      3.20 o 
   4   0   8      582.39      671.12      4.66 o 
   6   0   8     1328.95     1330.82      6.93 o 
   8   0   8     1196.17     1180.61      9.14 o 
   1   1   8       32.82       28.59      0.43 o 
   2   1   8      323.58      317.57      1.36 o 
   3   1   8      794.00      866.87      3.95 o 
   4   1   8      285.80      290.11      3.42 o 
   5   1   8      698.79      712.40      4.10 o 
   6   1   8     1086.90     1083.69      5.48 o 
   7   1   8      173.44      178.55      1.95 o 
   8   1   8      173.50      168.88      1.95 o 
   0   2   8      441.25      406.67      4.48 o 
   1   2   8     1599.27     1550.30      6.89 o 
   2   2   8      784.83      799.67      3.99 o 
   3   2   8      201.45      199.88      1.69 o 
   4   2   8      132.84      107.83      1.70 o 
   5   2   8      747.91      774.34      4.68 o 
   6   2   8      709.53      688.62      3.29 o 
   7   2   8      170.36      185.31      3.21 o 
   8   2   8      116.23      108.32      2.14 o 
   1   3   8      235.00      261.73      1.40 o 
   2   3   8     1386.37     1476.71      5.79 o 
   3   3   8        3.99        4.56      0.29 o 
   4   3   8      358.76      375.94      3.70 o 
   5   3   8        2.98        4.42      0.25 o 
   6   3   8       34.43       33.69      0.74 o 
   7   3   8      187.27      187.74      2.03 o 
   8   3   8        9.97        8.80      0.37 o 
   0   4   8     3458.74     3723.42     54.69 o 
   1   4   8     1521.73     1611.87      7.73 o 
   2   4   8      438.79      492.77      2.88 o 
   3   4   8       76.61       84.90      1.31 o 
   4   4   8       54.16       52.11      1.18 o 
   5   4   8       64.85       67.84      1.08 o 
   6   4   8       75.63       79.43      1.03 o 
   7   4   8       37.57       40.33      1.09 o 
   8   4   8       40.98       42.09      0.85 o 
   1   5   8      106.77      108.67      1.29 o 
   2   5   8      233.82      224.79      2.02 o 
   3   5   8      107.69      120.63      1.58 o 
   4   5   8      354.24      364.56      2.61 o 
   5   5   8      116.80      118.71      1.31 o 
   6   5   8      511.00      512.80      3.93 o 
   7   5   8       50.58       52.54      1.03 o 
   8   5   8        7.65        8.49      0.45 o 
   0   6   8      826.94      837.78      5.47 o 
   1   6   8       20.57       22.52      0.68 o 
   2   6   8       54.14       62.17      1.34 o 
   3   6   8      390.06      394.64      3.79 o 
   4   6   8       11.35       13.22      0.42 o 
   5   6   8      166.22      163.51      1.68 o 
   6   6   8      355.69      378.49      2.99 o 
   7   6   8        2.23        2.24      0.31 o 
   1   7   8        6.74        5.51      1.00 o 
   2   7   8       10.13       13.96      0.55 o 
   3   7   8      116.42      110.48      1.11 o 
   4   7   8       78.30       74.93      0.99 o 
   5   7   8      127.43      125.55      1.29 o 
   6   7   8        8.38        9.17      0.42 o 
   7   7   8        5.83        6.14      0.38 o 
   0   8   8      406.75      428.93      5.82 o 
   1   8   8      939.26      976.32      3.12 o 
   2   8   8      686.83      701.96      3.16 o 
   3   8   8     1050.73     1041.11      4.80 o 
   4   8   8      446.34      455.20      2.39 o 
   5   8   8      141.14      147.52      1.44 o 
   6   8   8       56.49       60.81      0.91 o 
   7   8   8      135.77      134.07      1.33 o 
   1   9   8      706.34      664.58      3.76 o 
   2   9   8      200.93      171.38      1.29 o 
   3   9   8      147.39      153.62      1.32 o 
   4   9   8      420.91      419.36      2.36 o 
   5   9   8       37.80       39.64      0.65 o 
   6   9   8       27.23       24.19      0.54 o 
   0  10   8     2206.60     2061.83      8.83 o 
   1  10   8     1252.57     1177.93      4.04 o 
   2  10   8       30.67       35.28      0.66 o 
   3  10   8       29.54       29.61      0.68 o 
   4  10   8        1.02        0.68      0.23 o 
   5  10   8      125.02      127.85      1.22 o 
   6  10   8       34.69       33.62      1.17 o 
   1  11   8      225.74      215.96      1.33 o 
   2  11   8      308.74      304.01      1.72 o 
   3  11   8       55.15       60.91      0.79 o 
   4  11   8      266.41      278.87      1.64 o 
   5  11   8       40.63       36.33      0.57 o 
   0  12   8      192.93      202.51      2.05 o 
   1  12   8       69.85       66.90      0.84 o 
   2  12   8      101.61      108.08      1.10 o 
   3  12   8      199.05      202.96      1.45 o 
   4  12   8       96.50       90.01      1.11 o 
   5  12   8       79.95       78.51      1.30 o 
   1  13   8      112.80      112.02      0.99 o 
   2  13   8        9.29        9.69      0.33 o 
   3  13   8      123.48      128.17      1.02 o 
   4  13   8      162.89      154.95      1.58 o 
   0  14   8       58.67       63.69      1.48 o 
   1  14   8      183.18      195.04      1.58 o 
   2  14   8        9.11        8.36      0.25 o 
   3  14   8       19.11       20.90      0.53 o 
   2   0   9      121.00      137.56      1.49 o 
   4   0   9      432.11      434.58      5.82 o 
   6   0   9      236.29      241.71      2.80 o 
   8   0   9     1357.01     1333.27      9.26 o 
   0   1   9      519.41      649.15      6.88 o 
   1   1   9      824.02      886.33      2.61 o 
   2   1   9      175.36      211.35      1.39 o 
   3   1   9      181.37      190.54      1.91 o 
   4   1   9        6.19       12.23      0.62 o 
   5   1   9      221.77      227.40      1.55 o 
   6   1   9       30.47       36.14      0.76 o 
   7   1   9       72.64       69.32      1.50 o 
   8   1   9      180.64      177.85      3.07 o 
   1   2   9      897.50      906.81      3.01 o 
   2   2   9       93.04      107.08      0.97 o 
   3   2   9      313.71      304.61      2.25 o 
   4   2   9       64.10       70.10      1.22 o 
   5   2   9      336.23      342.74      1.66 o 
   6   2   9       92.42       91.30      1.15 o 
   7   2   9      256.43      251.13      4.75 o 
   8   2   9      207.01      199.00      3.31 o 
   0   3   9     5192.09     5469.20     52.64 o 
   1   3   9     1443.39     1483.01      3.98 o 
   2   3   9     1589.14     1722.38      5.33 o 
   3   3   9      128.91      136.70      1.40 o 
   4   3   9       72.21      105.81      1.69 o 
   5   3   9      147.63      151.59      1.35 o 
   6   3   9       64.29       65.91      1.27 o 
   7   3   9       11.57       11.70      0.62 o 
   8   3   9       21.24       21.13      0.59 o 
   1   4   9      151.81      146.01      1.22 o 
   2   4   9      462.66      513.67      2.44 o 
   3   4   9       59.49       59.37      1.94 o 
   4   4   9       72.44       86.72      0.98 o 
   5   4   9      236.75      218.61      1.82 o 
   6   4   9       19.19       17.51      0.54 o 
   7   4   9       79.26       84.37      1.47 o 
   8   4   9       42.57       44.24      1.59 o 
   0   5   9      123.80      155.75      2.30 o 
   1   5   9      377.90      385.27      4.60 o 
   2   5   9      389.98      411.51      3.08 o 
   3   5   9      204.80      213.71      2.54 o 
   4   5   9       36.37       37.37      0.67 o 
   5   5   9      215.31      213.13      1.80 o 
   6   5   9      203.99      196.59      2.06 o 
   7   5   9      123.81      116.94      1.69 o 
   1   6   9      300.37      325.77      3.15 o 
   2   6   9      590.72      574.18      4.11 o 
   3   6   9      213.27      204.84      1.38 o 
   4   6   9       46.49       48.57      0.82 o 
   5   6   9      300.03      287.49      2.13 o 
   6   6   9       34.11       32.31      0.77 o 
   7   6   9      275.77      268.61      3.39 o 
   0   7   9      900.88      874.02     13.11 o 
   1   7   9      194.93      184.88      2.59 o 
   2   7   9      232.43      254.11      1.51 o 
   3   7   9      455.44      447.74      2.32 o 
   4   7   9      266.83      279.49      1.91 o 
   5   7   9       24.99       24.26      0.61 o 
   6   7   9        2.33        2.44      0.26 o 
   7   7   9       10.41       11.72      0.46 o 
   1   8   9       23.12       22.94      0.40 o 
   2   8   9      392.40      399.91      1.81 o 
   3   8   9       27.70       25.40      0.58 o 
   4   8   9       28.97       29.07      0.62 o 
   5   8   9      204.78      204.56      1.65 o 
   6   8   9      208.67      201.34      1.87 o 
   7   8   9       22.83       22.36      0.50 o 
   0   9   9     2310.42     2253.21      9.10 o 
   1   9   9     2280.76     2201.38      6.15 o 
   2   9   9     1500.44     1414.06      3.54 o 
   3   9   9      189.96      183.50      1.50 o 
   4   9   9      380.05      391.33      2.18 o 
   5   9   9       86.85       93.69      0.93 o 
   6   9   9       50.60       48.84      0.69 o 
   1  10   9      642.43      621.08      2.36 o 
   2  10   9      402.59      400.52      1.95 o 
   3  10   9      506.80      523.20      2.47 o 
   4  10   9      102.00      105.71      1.09 o 
   5  10   9        0.72        0.73      0.21 o 
   6  10   9        0.17        0.32      0.13 o 
   0  11   9       30.95       23.90      0.71 o 
   1  11   9      191.56      212.69      1.57 o 
   2  11   9       45.72       43.28      0.80 o 
   3  11   9       86.84       89.83      1.00 o 
   4  11   9      116.47      119.67      1.03 o 
   5  11   9       64.77       70.47      0.78 o 
   1  12   9      128.13      124.70      1.17 o 
   2  12   9      169.41      182.66      1.36 o 
   3  12   9       19.20       21.66      0.42 o 
   4  12   9       54.53       50.43      0.85 o 
   0  13   9      157.31      158.68      1.53 o 
   1  13   9      101.68      103.78      0.96 o 
   2  13   9       46.83       52.47      0.66 o 
   3  13   9       15.07       17.32      0.36 o 
   1  14   9       22.90       23.08      0.47 o 
   2  14   9       50.50       49.66      0.72 o 
   0   0  10     1311.85     1409.58      9.84 o 
   2   0  10      880.16      946.13      6.31 o 
   4   0  10      574.00      699.74      7.50 o 
   6   0  10      596.24      633.56      4.53 o 
   8   0  10     1281.90     1272.43      8.36 o 
   1   1  10      702.28      776.07      2.38 o 
   2   1  10       36.11       46.68      0.69 o 
   3   1  10      270.49      272.54      2.02 o 
   4   1  10      511.82      524.98      3.93 o 
   5   1  10      413.07      397.65      1.87 o 
   6   1  10      713.88      697.45      4.77 o 
   7   1  10      184.22      194.39      2.40 o 
   8   1  10      516.29      514.89      5.70 o 
   0   2  10     1998.89     1936.99     11.52 o 
   1   2  10      860.47      904.40      3.58 o 
   2   2  10       34.43       22.54      0.57 o 
   3   2  10       63.77       62.38      1.10 o 
   4   2  10      133.49      146.29      1.33 o 
   5   2  10      418.53      399.97      2.09 o 
   6   2  10       26.74       25.33      0.72 o 
   7   2  10      315.68      312.67      4.42 o 
   8   2  10      610.50      567.24      3.39 o 
   1   3  10      607.68      626.60      2.41 o 
   2   3  10       38.70       41.44      0.63 o 
   3   3  10      112.49      106.30      1.57 o 
   4   3  10      377.95      382.47      3.22 o 
   5   3  10       56.81       55.25      0.88 o 
   6   3  10      177.50      180.52      1.66 o 
   7   3  10      114.61      117.46      1.99 o 
   8   3  10       56.36       58.20      2.40 o 
   0   4  10     2032.76     2131.52      8.58 o 
   1   4  10     1134.02     1176.15      9.51 o 
   2   4  10      351.14      401.49      2.22 o 
   3   4  10       81.34       87.77      2.35 o 
   4   4  10        6.01        5.76      0.69 o 
   5   4  10       29.23       32.45      0.84 o 
   6   4  10      254.06      266.57      4.24 o 
   7   4  10       16.42       14.75      0.62 o 
   1   5  10       61.84       84.29      1.34 o 
   2   5  10      643.30      723.18      4.01 o 
   3   5  10      311.09      315.99      2.78 o 
   4   5  10      367.26      338.28      2.92 o 
   5   5  10       86.08       82.67      1.13 o 
   6   5  10       16.80       17.29      0.58 o 
   7   5  10      114.89      115.15      1.35 o 
   0   6  10       42.14       33.26      1.17 o 
   1   6  10      173.30      191.03      2.52 o 
   2   6  10      110.39      116.03      1.71 o 
   3   6  10      247.39      238.92      1.72 o 
   4   6  10       27.65       24.68      0.62 o 
   5   6  10      110.79      114.56      1.34 o 
   6   6  10       59.87       56.95      0.96 o 
   7   6  10       90.28       84.53      1.26 o 
   1   7  10      194.16      215.05      1.55 o 
   2   7  10      531.01      526.23      2.65 o 
   3   7  10      124.13      106.29      1.10 o 
   4   7  10       52.50       50.22      0.82 o 
   5   7  10      110.30      110.50      1.35 o 
   6   7  10      310.64      294.79      1.94 o 
   7   7  10       54.53       54.29      1.14 o 
   0   8  10     1432.13     1469.18      5.61 o 
   1   8  10     1136.22     1169.78      4.68 o 
   2   8  10      151.09      138.20      0.99 o 
   3   8  10      298.57      294.34      1.98 o 
   4   8  10       46.19       42.29      0.77 o 
   5   8  10      146.03      154.27      1.32 o 
   6   8  10      148.12      142.40      2.12 o 
   1   9  10      809.41      770.13      2.67 o 
   2   9  10      128.11      120.50      1.05 o 
   3   9  10      123.30      126.93      1.25 o 
   4   9  10       50.45       48.97      0.75 o 
   5   9  10        5.02        4.75      0.25 o 
   6   9  10       14.24       14.84      0.36 o 
   0  10  10      950.21      943.53      6.97 o 
   1  10  10       82.32       69.90      0.85 o 
   2  10  10      319.01      333.35      1.82 o 
   3  10  10      251.60      252.19      1.87 o 
   4  10  10       48.45       49.18      0.73 o 
   5  10  10        2.06        2.22      0.20 o 
   6  10  10       24.64       20.31      0.64 o 
   1  11  10      204.31      192.31      1.38 o 
   2  11  10      353.82      377.73      2.09 o 
   3  11  10       21.36       17.33      0.45 o 
   4  11  10       46.93       48.50      0.65 o 
   5  11  10        9.61        8.91      0.26 o 
   0  12  10       92.43      101.17      1.36 o 
   1  12  10       46.46       41.45      0.70 o 
   2  12  10       31.56       31.34      0.57 o 
   3  12  10       64.82       64.81      0.70 o 
   4  12  10       88.35       90.95      2.01 o 
   1  13  10       11.96       11.70      0.33 o 
   2  13  10        1.89        3.90      0.21 o 
   3  13  10       32.66       28.74      0.44 o 
   0  14  10        2.95        3.59      0.31 o 
   1  14  10       62.74       65.65      1.37 o 
   2  14  10       15.03       16.55      0.49 o 
   2   0  11      566.49      575.62      4.07 o 
   4   0  11       19.11       17.01      0.60 o 
   6   0  11      889.18      907.17     10.46 o 
   8   0  11       93.39       98.79      2.12 o 
   0   1  11     1155.49     1180.91      6.85 o 
   1   1  11      246.81      273.64      1.71 o 
   2   1  11      247.98      250.93      1.77 o 
   3   1  11      310.51      319.14      2.38 o 
   4   1  11      176.54      151.90      1.33 o 
   5   1  11       19.90       21.28      0.48 o 
   6   1  11      157.37      156.88      1.70 o 
   7   1  11     1027.39     1026.21     10.26 o 
   8   1  11       62.52       59.84      1.51 o 
   1   2  11     1056.61     1106.15      4.02 o 
   2   2  11      212.52      268.67      2.36 o 
   3   2  11      292.62      289.24      2.62 o 
   4   2  11      219.44      210.56      1.59 o 
   5   2  11       18.69       21.67      0.55 o 
   6   2  11       94.18       94.80      1.31 o 
   7   2  11      113.78      111.23      1.51 o 
   8   2  11       43.02       44.26      1.74 o 
   0   3  11     3048.80     3378.80     14.58 o 
   1   3  11      287.81      305.24      2.24 o 
   2   3  11     1307.63     1390.51      6.56 o 
   3   3  11      243.39      251.88      2.87 o 
   4   3  11      148.46      151.93      1.27 o 
   5   3  11      178.27      166.44      1.60 o 
   6   3  11       11.95       12.77      0.67 o 
   7   3  11      179.87      186.28      2.74 o 
   1   4  11      798.11      842.96      6.84 o 
   2   4  11      568.40      555.34      2.89 o 
   3   4  11       88.84      100.42      1.23 o 
   4   4  11       76.42       71.13      0.88 o 
   5   4  11       30.14       34.55      0.71 o 
   6   4  11      100.71       99.53      1.31 o 
   7   4  11       38.08       34.03      1.14 o 
   0   5  11        5.50        5.56      0.52 o 
   1   5  11      196.33      248.82      2.39 o 
   2   5  11       16.99       23.63      0.82 o 
   3   5  11      109.97      116.04      0.92 o 
   4   5  11     1306.26     1281.64      6.36 o 
   5   5  11      126.82      128.21      1.38 o 
   6   5  11      211.51      219.12      1.85 o 
   7   5  11       48.35       50.31      1.53 o 
   1   6  11      652.44      675.72      4.90 o 
   2   6  11       40.27       41.07      0.55 o 
   3   6  11      397.07      368.49      1.88 o 
   4   6  11      281.38      269.96      2.09 o 
   5   6  11      226.42      204.13      2.00 o 
   6   6  11       33.49       33.72      0.61 o 
   7   6  11       68.67       64.36      1.04 o 
   0   7  11      146.86      156.49      1.60 o 
   1   7  11      448.88      433.49      2.09 o 
   2   7  11      331.91      333.62      1.60 o 
   3   7  11      277.30      257.00      1.68 o 
   4   7  11      244.41      241.86      1.82 o 
   5   7  11       72.35       76.80      1.10 o 
   6   7  11       97.28       98.11      1.04 o 
   7   7  11      103.68       98.83      1.54 o 
   1   8  11       22.77       18.89      0.42 o 
   2   8  11      395.97      381.50      1.72 o 
   3   8  11      393.67      411.35      2.05 o 
   4   8  11      440.91      440.56      2.73 o 
   5   8  11      143.77      138.10      1.35 o 
   6   8  11       15.49       16.23      0.36 o 
   0   9  11     2893.47     2664.37      8.89 o 
   1   9  11      686.84      662.51      2.40 o 
   2   9  11     1324.90     1343.64      3.43 o 
   3   9  11      454.58      464.15      2.32 o 
   4   9  11      181.94      186.36      1.50 o 
   5   9  11       38.74       36.75      0.66 o 
   6   9  11       38.61       33.50      0.66 o 
   1  10  11       30.86       33.93      0.71 o 
   2  10  11      296.64      301.47      1.76 o 
   3  10  11      750.30      755.10      3.84 o 
   4  10  11       33.08       31.73      0.59 o 
   5  10  11      170.92      163.15      3.59 o 
   0  11  11      250.65      261.81      2.36 o 
   1  11  11      279.72      302.49      1.74 o 
   2  11  11       24.87       28.56      0.57 o 
   3  11  11      185.57      197.52      1.34 o 
   4  11  11      103.95       97.32      1.10 o 
   5  11  11       33.63       34.61      0.78 o 
   1  12  11        1.25        2.63      0.23 o 
   2  12  11        7.84        7.79      0.32 o 
   3  12  11       77.99       75.86      0.70 o 
   4  12  11      261.93      245.71      4.10 o 
   0  13  11       23.88       27.64      0.74 o 
   1  13  11      156.76      159.94      2.06 o 
   2  13  11      131.15      131.68      1.10 o 
   3  13  11       27.89       34.23      0.55 o 
   1  14  11        8.66        9.12      0.50 o 
   0   0  12      634.71      629.71      7.54 o 
   2   0  12      100.24      104.79      1.64 o 
   4   0  12      704.07      788.88      5.63 o 
   6   0  12      501.97      508.12      5.66 o 
   1   1  12     1040.96     1146.43      5.87 o 
   2   1  12     1021.28     1022.50      8.11 o 
   3   1  12      109.69      103.28      1.38 o 
   4   1  12      376.35      354.19      1.95 o 
   5   1  12      801.44      787.15      3.49 o 
   6   1  12      420.00      447.46      5.04 o 
   7   1  12      189.25      187.69      2.13 o 
   0   2  12       91.24      101.98      1.73 o 
   1   2  12       81.72       76.61      1.02 o 
   2   2  12      288.93      288.94      2.05 o 
   3   2  12      273.99      278.62      2.56 o 
   4   2  12       46.46       43.30      0.61 o 
   5   2  12      207.35      213.30      1.57 o 
   6   2  12      403.47      410.07      2.79 o 
   7   2  12       31.53       31.58      0.69 o 
   1   3  12       84.83       95.29      1.18 o 
   2   3  12      542.99      533.15      2.80 o 
   3   3  12      269.13      272.30      1.58 o 
   4   3  12        5.16        6.97      0.30 o 
   5   3  12      170.74      174.62      1.55 o 
   6   3  12      215.27      223.82      1.87 o 
   7   3  12       22.65       22.91      0.74 o 
   0   4  12      140.37      142.26      2.08 o 
   1   4  12       13.13       13.00      0.49 o 
   2   4  12      284.17      329.89      2.23 o 
   3   4  12      373.34      353.30      1.64 o 
   4   4  12      533.22      533.23      2.49 o 
   5   4  12       59.72       64.05      0.88 o 
   6   4  12      152.62      145.51      1.52 o 
   7   4  12       63.66       66.82      1.35 o 
   1   5  12      346.14      376.48      3.43 o 
   2   5  12      316.09      288.35      1.84 o 
   3   5  12        2.26        3.98      0.22 o 
   4   5  12      137.96      135.06      1.15 o 
   5   5  12       64.05       64.71      0.97 o 
   6   5  12       53.32       49.63      0.86 o 
   7   5  12       98.98       94.07      1.86 o 
   0   6  12      538.68      564.67      6.09 o 
   1   6  12       16.38       14.23      0.36 o 
   2   6  12       14.08       13.50      0.39 o 
   3   6  12       70.17       67.77      0.74 o 
   4   6  12       35.96       39.13      0.77 o 
   5   6  12      202.43      204.55      1.91 o 
   6   6  12       89.16       87.88      1.05 o 
   7   6  12       60.06       57.03      0.94 o 
   1   7  12       15.68       12.82      0.33 o 
   2   7  12      189.96      177.95      1.14 o 
   3   7  12       22.64       19.34      0.47 o 
   4   7  12      748.14      735.04      3.36 o 
   5   7  12      123.75      122.45      1.25 o 
   6   7  12        8.93        7.69      0.31 o 
   0   8  12     1338.16     1242.36      4.68 o 
   1   8  12      488.21      497.09      1.85 o 
   2   8  12       41.76       44.02      0.58 o 
   3   8  12      108.46      114.09      1.03 o 
   4   8  12        6.23        6.19      0.37 o 
   5   8  12       73.06       64.04      0.79 o 
   6   8  12       21.31       22.67      0.42 o 
   1   9  12        5.19        9.35      0.33 o 
   2   9  12      322.06      334.20      1.74 o 
   3   9  12      732.01      780.74      2.91 o 
   4   9  12        4.15        4.58      0.33 o 
   5   9  12       76.65       76.00      0.72 o 
   6   9  12       75.31       68.70      1.82 o 
   0  10  12      122.46      120.72      1.43 o 
   1  10  12      153.31      155.91      1.18 o 
   2  10  12      416.91      428.25      2.22 o 
   3  10  12      134.12      137.96      1.35 o 
   4  10  12      270.37      289.01      1.69 o 
   5  10  12      267.49      260.87      2.98 o 
   1  11  12       27.25       32.22      0.60 o 
   2  11  12       29.24       32.69      0.58 o 
   3  11  12      105.77      104.43      0.91 o 
   4  11  12       52.45       48.35      0.65 o 
   0  12  12        7.65        9.28      0.40 o 
   1  12  12       45.62       39.75      0.65 o 
   2  12  12      121.58      133.16      1.18 o 
   3  12  12       66.80       66.67      1.12 o 
   4  12  12        4.84        4.78      0.48 o 
   1  13  12       33.26       32.68      0.74 o 
   2  13  12        9.21       10.39      0.29 o 
   2   0  13      683.81      702.53      5.05 o 
   4   0  13      617.45      615.02      3.56 o 
   6   0  13      735.71      768.91      5.06 o 
   0   1  13      762.79      750.42      6.18 o 
   1   1  13      249.46      272.12      1.94 o 
   2   1  13       19.37       23.87      0.76 o 
   3   1  13       27.18       26.90      0.51 o 
   4   1  13      334.36      331.76      1.83 o 
   5   1  13      577.94      556.27      2.63 o 
   6   1  13       63.53       63.58      1.23 o 
   7   1  13       22.20       24.15      0.63 o 
   1   2  13       69.24       78.09      1.20 o 
   2   2  13      334.41      333.04      2.60 o 
   3   2  13      434.79      457.47      1.97 o 
   4   2  13      201.65      201.42      1.34 o 
   5   2  13       22.53       22.60      0.51 o 
   6   2  13      286.18      299.24      2.55 o 
   7   2  13      106.95      106.48      1.40 o 
   0   3  13     1213.10     1295.59      5.73 o 
   1   3  13      119.98      125.08      1.58 o 
   2   3  13      718.20      758.68      5.25 o 
   3   3  13      605.99      587.89      2.97 o 
   4   3  13      215.57      222.63      1.37 o 
   5   3  13       32.33       31.53      0.64 o 
   6   3  13       90.57      103.34      1.24 o 
   7   3  13        8.88        8.54      0.39 o 
   1   4  13       50.15       55.00      1.17 o 
   2   4  13      476.54      471.17      2.52 o 
   3   4  13      210.45      212.97      1.36 o 
   4   4  13      607.31      596.13      2.51 o 
   5   4  13       33.77       36.14      0.66 o 
   6   4  13       32.47       33.05      0.67 o 
   7   4  13       54.52       52.14      0.85 o 
   0   5  13      281.23      306.56      2.47 o 
   1   5  13      250.26      247.25      1.29 o 
   2   5  13     1107.16     1044.50      4.67 o 
   3   5  13      114.58      117.34      1.01 o 
   4   5  13      150.41      152.52      1.33 o 
   5   5  13      144.39      150.83      1.42 o 
   6   5  13      226.42      225.09      2.20 o 
   7   5  13       68.06       66.87      0.90 o 
   1   6  13      454.44      415.36      1.59 o 
   2   6  13      128.44      130.31      1.14 o 
   3   6  13      836.05      826.24      3.12 o 
   4   6  13      194.60      187.60      1.52 o 
   5   6  13      134.96      124.10      1.43 o 
   6   6  13      191.19      184.47      1.37 o 
   0   7  13      317.24      325.61      2.63 o 
   1   7  13      375.13      353.68      1.56 o 
   2   7  13      165.98      164.66      1.17 o 
   3   7  13       25.95       25.23      0.57 o 
   4   7  13      163.90      163.25      1.56 o 
   5   7  13       33.37       33.46      0.61 o 
   6   7  13       61.26       63.41      0.74 o 
   1   8  13      397.32      411.45      1.64 o 
   2   8  13      861.33      836.84      2.96 o 
   3   8  13      297.67      312.33      1.78 o 
   4   8  13      151.71      150.38      1.33 o 
   5   8  13        0.32        1.34      0.17 o 
   6   8  13       80.79       75.09      0.79 o 
   0   9  13     1238.16     1285.64      5.83 o 
   1   9  13       75.60       70.95      0.76 o 
   2   9  13      744.22      734.63      2.85 o 
   3   9  13      326.94      324.68      1.88 o 
   4   9  13      336.44      335.44      1.79 o 
   5   9  13      228.04      224.33      2.63 o 
   1  10  13        5.78        7.68      0.34 o 
   2  10  13      119.21      123.89      1.16 o 
   3  10  13       20.37       21.63      0.48 o 
   4  10  13      198.59      194.89      1.59 o 
   5  10  13      395.08      385.79      6.60 o 
   0  11  13      113.21      118.80      1.65 o 
   1  11  13        8.14        9.38      0.33 o 
   2  11  13       35.94       39.55      0.62 o 
   3  11  13      214.85      221.09      1.22 o 
   4  11  13       77.18       84.63      0.80 o 
   1  12  13       17.29       20.46      0.44 o 
   2  12  13       83.56       81.97      0.91 o 
   3  12  13       27.44       32.09      0.48 o 
   0  13  13      169.61      185.34      3.80 o 
   1  13  13       14.10       18.56      0.46 o 
   2  13  13       13.37       14.51      0.47 o 
   0   0  14      486.25      534.49      7.81 o 
   2   0  14     1060.67     1056.33     39.66 o 
   4   0  14     2549.99     2378.86      9.32 o 
   6   0  14      124.90      130.20      2.04 o 
   1   1  14       86.14       95.65      1.48 o 
   2   1  14      534.37      563.34      4.18 o 
   3   1  14      559.41      572.95      3.27 o 
   4   1  14      735.38      721.54      3.40 o 
   5   1  14      534.05      521.04      2.79 o 
   6   1  14      125.61      132.64      1.54 o 
   7   1  14       87.49       82.48      1.47 o 
   0   2  14      761.97      811.66      6.76 o 
   1   2  14      331.41      321.21      2.71 o 
   2   2  14      232.61      257.33      1.54 o 
   3   2  14      274.78      289.54      1.61 o 
   4   2  14      805.45      794.09      3.04 o 
   5   2  14       62.68       69.13      0.89 o 
   6   2  14       32.58       31.07      0.64 o 
   7   2  14      179.03      166.63      1.72 o 
   1   3  14      120.81      116.30      1.65 o 
   2   3  14      143.63      163.34      1.03 o 
   3   3  14      195.60      190.56      1.27 o 
   4   3  14      484.94      484.40      2.46 o 
   5   3  14      130.61      137.67      1.44 o 
   6   3  14        5.38        7.22      0.32 o 
   7   3  14       78.99       76.72      2.04 o 
   0   4  14      166.79      173.88      1.45 o 
   1   4  14       94.52      114.94      0.80 o 
   2   4  14      249.14      231.71      1.45 o 
   3   4  14       63.78       64.51      0.78 o 
   4   4  14       63.50       70.67      0.89 o 
   5   4  14      112.92      113.33      1.18 o 
   6   4  14      159.36      158.82      1.31 o 
   7   4  14        8.13        8.52      0.39 o 
   1   5  14       51.43       57.13      0.56 o 
   2   5  14      491.47      478.52      2.03 o 
   3   5  14      113.58      117.73      1.06 o 
   4   5  14       62.78       59.44      0.83 o 
   5   5  14      159.57      164.18      1.35 o 
   6   5  14       16.39       16.98      0.45 o 
   0   6  14       19.86       19.45      0.51 o 
   1   6  14      467.31      445.36      1.68 o 
   2   6  14      176.57      179.05      1.30 o 
   3   6  14      199.98      174.98      1.34 o 
   4   6  14      146.96      139.35      1.30 o 
   5   6  14       49.27       46.58      0.83 o 
   6   6  14       39.45       41.32      0.60 o 
   1   7  14       81.73       82.71      0.77 o 
   2   7  14      330.63      288.59      1.38 o 
   3   7  14      331.76      328.27      1.93 o 
   4   7  14       46.21       47.41      0.74 o 
   5   7  14      100.51       95.38      0.96 o 
   6   7  14      135.55      129.19      1.06 o 
   0   8  14      394.16      378.80      2.58 o 
   1   8  14       24.99       26.71      0.47 o 
   2   8  14      593.32      570.38      2.47 o 
   3   8  14      300.15      288.89      1.68 o 
   4   8  14      169.79      180.97      1.46 o 
   5   8  14      177.85      185.63      1.70 o 
   1   9  14        4.14        5.49      0.31 o 
   2   9  14      189.75      191.00      1.30 o 
   3   9  14      102.03      105.91      1.06 o 
   4   9  14      429.21      458.44      3.41 o 
   5   9  14      233.04      229.87      2.45 o 
   0  10  14      170.11      169.71      2.07 o 
   1  10  14      134.76      137.01      1.14 o 
   2  10  14       22.05       24.17      0.51 o 
   3  10  14       64.63       67.42      0.79 o 
   4  10  14      199.45      206.23      1.88 o 
   1  11  14       87.52       93.37      0.86 o 
   2  11  14       86.69       89.04      0.92 o 
   3  11  14       14.60       18.60      0.38 o 
   4  11  14       32.78       33.06      0.81 o 
   0  12  14      284.54      291.01      5.33 o 
   1  12  14       18.87       20.47      0.47 o 
   2  12  14       27.48       28.68      0.51 o 
   3  12  14       48.64       43.95      1.80 o 
   2   0  15     1521.20     1516.24      5.23 o 
   4   0  15      209.86      199.33      1.82 o 
   6   0  15        9.95       12.77      0.59 o 
   0   1  15      663.38      709.02      5.27 o 
   1   1  15       98.30       95.94      0.84 o 
   2   1  15      864.80      844.50      2.95 o 
   3   1  15      936.32      891.51      3.37 o 
   4   1  15       21.10       22.13      0.53 o 
   5   1  15       28.38       29.10      0.56 o 
   6   1  15       70.92       77.69      1.15 o 
   7   1  15        2.84        3.76      0.26 o 
   1   2  15       32.16       31.27      0.45 o 
   2   2  15       29.13       34.80      0.48 o 
   3   2  15       84.26       93.33      0.97 o 
   4   2  15      353.42      329.96      1.73 o 
   5   2  15        9.01       13.46      0.44 o 
   6   2  15       47.19       47.85      0.87 o 
   7   2  15       33.30       36.38      0.77 o 
   0   3  15      194.20      221.92      1.67 o 
   1   3  15      514.25      490.95      2.05 o 
   2   3  15      329.76      360.19      1.62 o 
   3   3  15       92.55       89.02      0.92 o 
   4   3  15      211.25      222.10      1.56 o 
   5   3  15      129.16      138.29      1.37 o 
   6   3  15       84.72       81.62      0.83 o 
   7   3  15        0.68        0.56      0.17 o 
   1   4  15      162.45      160.19      0.99 o 
   2   4  15      385.17      386.20      1.65 o 
   3   4  15       14.42       16.74      0.43 o 
   4   4  15      376.12      372.69      2.34 o 
   5   4  15      214.25      228.51      1.54 o 
   6   4  15      154.44      156.31      1.40 o 
   0   5  15     2915.91     2687.90     12.56 o 
   1   5  15       49.75       51.46      0.58 o 
   2   5  15      370.98      357.92      1.79 o 
   3   5  15      375.26      370.07      1.76 o 
   4   5  15      186.12      179.03      1.34 o 
   5   5  15       76.66       74.10      0.82 o 
   6   5  15       10.96       12.19      0.35 o 
   1   6  15      223.00      199.61      1.24 o 
   2   6  15       40.59       42.57      0.62 o 
   3   6  15      155.92      141.54      1.12 o 
   4   6  15       12.75        9.29      0.37 o 
   5   6  15      251.46      274.51      2.11 o 
   6   6  15       26.90       22.62      0.37 o 
   0   7  15      741.46      693.36      3.25 o 
   1   7  15       81.33       79.35      0.77 o 
   2   7  15      596.72      571.16      2.09 o 
   3   7  15       60.47       64.13      0.76 o 
   4   7  15      242.92      248.51      1.51 o 
   5   7  15       47.27       51.35      0.61 o 
   6   7  15      103.94      104.27      1.02 o 
   1   8  15      139.91      138.70      1.07 o 
   2   8  15       46.20       52.30      0.69 o 
   3   8  15       32.29       42.15      0.61 o 
   4   8  15      174.27      171.45      1.30 o 
   5   8  15       23.90       21.13      0.39 o 
   0   9  15       32.14       34.47      0.88 o 
   1   9  15       66.25       67.76      0.96 o 
   2   9  15      445.54      464.62      2.40 o 
   3   9  15        8.11        7.47      0.32 o 
   4   9  15      355.48      351.57      2.87 o 
   5   9  15      454.24      423.04      4.58 o 
   1  10  15       61.96       65.29      0.85 o 
   2  10  15        1.25        2.14      0.20 o 
   3  10  15       47.41       51.62      0.67 o 
   4  10  15      204.17      193.71      1.90 o 
   0  11  15        6.47        5.38      0.37 o 
   1  11  15       52.09       53.34      0.64 o 
   2  11  15       52.16       58.57      1.14 o 
   3  11  15        3.48        4.19      0.20 o 
   1  12  15        8.33       10.00      0.32 o 
   2  12  15       25.04       25.23      0.48 o 
   0   0  16     2772.94     2688.54     33.36 o 
   2   0  16     1253.10     1178.19      6.31 o 
   4   0  16      335.24      377.11      2.49 o 
   6   0  16      144.49      145.66      2.49 o 
   1   1  16      471.84      505.45      2.05 o 
   2   1  16       98.57       84.22      0.84 o 
   3   1  16     1067.19     1010.04      3.82 o 
   4   1  16      131.64      143.93      1.14 o 
   5   1  16       12.67       13.80      0.41 o 
   6   1  16       14.53       15.84      0.50 o 
   0   2  16      430.15      431.60      2.42 o 
   1   2  16      102.44       94.92      0.70 o 
   2   2  16     1379.77     1331.46      3.80 o 
   3   2  16       32.58       35.28      0.61 o 
   4   2  16      118.45      129.53      1.17 o 
   5   2  16      383.36      397.61      2.04 o 
   6   2  16       27.20       27.67      0.53 o 
   1   3  16      198.22      197.20      1.12 o 
   2   3  16      136.56      139.66      0.95 o 
   3   3  16       99.75      101.69      1.10 o 
   4   3  16       47.05       60.47      0.81 o 
   5   3  16       14.16       14.34      0.42 o 
   6   3  16      231.80      228.64      2.46 o 
   0   4  16     1146.98     1077.06      3.79 o 
   1   4  16       23.89       25.00      0.41 o 
   2   4  16      103.54       82.45      0.76 o 
   3   4  16       73.27       84.45      0.87 o 
   4   4  16       82.71       78.23      0.94 o 
   5   4  16       59.37       62.90      0.71 o 
   6   4  16      104.85      104.20      1.28 o 
   1   5  16       73.58       73.48      0.74 o 
   2   5  16       90.35       78.99      0.80 o 
   3   5  16      284.99      271.18      1.53 o 
   4   5  16       50.47       49.05      0.70 o 
   5   5  16      107.32      110.46      1.02 o 
   6   5  16        1.49        1.25      0.16 o 
   0   6  16       31.87       32.73      0.78 o 
   1   6  16      191.71      197.05      1.32 o 
   2   6  16      213.61      191.42      1.22 o 
   3   6  16        7.70        9.37      0.35 o 
   4   6  16      166.97      160.25      1.22 o 
   5   6  16       39.25       35.04      0.66 o 
   6   6  16        2.20        2.61      0.18 o 
   1   7  16      482.67      483.78      2.00 o 
   2   7  16       70.48       62.28      0.73 o 
   3   7  16       47.93       38.33      0.57 o 
   4   7  16       36.12       36.52      0.57 o 
   5   7  16        8.24        8.94      0.29 o 
   0   8  16      585.16      537.82      3.39 o 
   1   8  16      141.56      153.09      1.28 o 
   2   8  16       52.21       46.87      0.67 o 
   3   8  16       57.31       57.22      0.66 o 
   4   8  16      268.61      283.31      2.01 o 
   5   8  16      180.54      167.89      1.18 o 
   1   9  16      134.44      134.67      1.26 o 
   2   9  16      118.52      137.24      1.01 o 
   3   9  16       67.61       76.63      0.80 o 
   4   9  16      215.25      206.70      2.37 o 
   0  10  16        2.11        4.10      0.37 o 
   1  10  16      165.61      178.44      1.56 o 
   2  10  16       39.93       43.59      0.64 o 
   3  10  16      104.56      106.45      1.96 o 
   4  10  16        4.12        4.88      0.46 o 
   1  11  16      101.93       96.79      1.35 o 
   2  11  16        7.26        9.57      0.29 o 
   3  11  16       50.56       53.29      1.42 o 
   0  12  16       38.00       40.86      0.95 o 
   1  12  16      131.70      145.70      1.72 o 
   2   0  17     1132.69     1105.25      4.45 o 
   4   0  17      117.92      138.16      1.50 o 
   6   0  17       56.49       52.23      1.79 o 
   0   1  17     1576.90     1491.64      5.36 o 
   1   1  17     1127.56     1130.76      2.89 o 
   2   1  17      246.95      238.86      1.42 o 
   3   1  17       83.78       89.01      0.96 o 
   4   1  17      161.89      179.88      1.25 o 
   5   1  17        4.61        5.32      0.26 o 
   6   1  17      112.78      113.54      1.17 o 
   1   2  17       77.82       84.91      0.70 o 
   2   2  17      196.01      167.20      1.02 o 
   3   2  17      190.39      178.27      1.28 o 
   4   2  17      270.08      268.85      1.67 o 
   5   2  17        1.24        0.91      0.21 o 
   6   2  17       67.98       64.51      0.72 o 
   0   3  17        2.45        4.63      0.43 o 
   1   3  17      254.37      238.98      1.25 o 
   2   3  17       33.70       32.54      0.44 o 
   3   3  17       75.07       77.90      0.92 o 
   4   3  17      234.71      243.38      1.49 o 
   5   3  17       93.36       97.67      0.86 o 
   6   3  17      144.06      149.37      1.22 o 
   1   4  17      145.29      135.95      0.96 o 
   2   4  17       66.21       64.46      0.67 o 
   3   4  17       91.50       94.06      0.93 o 
   4   4  17       65.67       67.04      0.81 o 
   5   4  17       16.51       22.68      0.44 o 
   6   4  17       54.83       56.75      0.69 o 
   0   5  17      988.49      972.35      3.83 o 
   1   5  17      225.08      211.40      1.22 o 
   2   5  17      719.74      675.98      2.40 o 
   3   5  17      110.55      116.05      1.04 o 
   4   5  17       50.96       54.72      0.79 o 
   5   5  17        3.47        3.26      0.22 o 
   6   5  17      150.01      144.00      1.70 o 
   1   6  17      513.33      509.36      2.23 o 
   2   6  17      190.90      172.62      1.25 o 
   3   6  17       31.09       38.53      0.58 o 
   4   6  17       72.38       82.83      0.90 o 
   5   6  17        4.65        4.48      0.19 o 
   0   7  17      860.64      796.19      5.00 o 
   1   7  17      306.17      288.88      1.61 o 
   2   7  17      143.01      159.61      1.15 o 
   3   7  17       46.30       54.08      0.62 o 
   4   7  17       51.68       52.34      0.65 o 
   5   7  17       52.93       49.11      0.53 o 
   1   8  17      189.28      187.31      1.34 o 
   2   8  17       85.87       94.97      0.93 o 
   3   8  17       31.29       32.73      0.47 o 
   4   8  17      302.64      285.41      4.35 o 
   0   9  17      103.83      104.38      1.45 o 
   1   9  17       10.19       13.59      0.41 o 
   2   9  17       13.52       13.26      0.54 o 
   3   9  17       89.56       81.33      1.56 o 
   4   9  17       41.58       42.45      0.56 o 
   1  10  17        5.65        7.40      0.29 o 
   2  10  17       93.76       90.64      0.93 o 
   3  10  17       11.31        8.72      0.29 o 
   0  11  17      245.67      276.70      2.84 o 
   1  11  17       18.86       22.16      0.54 o 
   2  11  17       23.50       29.88      0.66 o 
   0   0  18     4621.47     4522.51     12.22 o 
   2   0  18      804.09      847.11      3.88 o 
   4   0  18       11.80       13.29      0.46 o 
   6   0  18      103.61      102.45      1.35 o 
   1   1  18      472.59      451.03      1.90 o 
   2   1  18      302.42      303.44      1.77 o 
   3   1  18       64.21       61.97      0.76 o 
   4   1  18      133.94      128.92      1.03 o 
   5   1  18       16.40       13.49      0.34 o 
   6   1  18       12.77       12.63      0.35 o 
   0   2  18     2057.23     2001.71      7.86 o 
   1   2  18      101.78      100.17      0.80 o 
   2   2  18      450.21      458.31      1.81 o 
   3   2  18       76.27       70.93      0.84 o 
   4   2  18       14.71       13.87      0.38 o 
   5   2  18       90.19       91.86      0.80 o 
   6   2  18        1.81        2.04      0.17 o 
   1   3  18      549.62      538.13      2.30 o 
   2   3  18      203.45      207.64      1.20 o 
   3   3  18        7.74       10.86      0.36 o 
   4   3  18      220.23      236.56      1.35 o 
   5   3  18       10.65        9.55      0.32 o 
   6   3  18       54.94       50.71      1.00 o 
   0   4  18      437.98      416.07      3.87 o 
   1   4  18       24.22       22.87      0.42 o 
   2   4  18      699.89      696.64      2.62 o 
   3   4  18      139.69      141.35      1.06 o 
   4   4  18        0.45        1.27      0.19 o 
   5   4  18       11.73       13.72      0.37 o 
   1   5  18      170.98      160.37      1.10 o 
   2   5  18      159.84      179.58      1.23 o 
   3   5  18       89.05       82.53      0.85 o 
   4   5  18       44.17       40.23      0.55 o 
   5   5  18       60.80       60.96      1.25 o 
   0   6  18      635.51      592.64      3.52 o 
   1   6  18      144.82      134.40      1.20 o 
   2   6  18        2.09        1.69      0.20 o 
   3   6  18      215.39      218.84      1.27 o 
   4   6  18       35.05       36.48      0.53 o 
   5   6  18       26.02       27.78      0.54 o 
   1   7  18       84.09       91.40      0.96 o 
   2   7  18       89.47       90.40      0.83 o 
   3   7  18       56.92       59.64      0.78 o 
   4   7  18       89.99       92.32      1.30 o 
   0   8  18       27.20       29.71      0.96 o 
   1   8  18      138.09      144.97      1.08 o 
   2   8  18       59.83       51.49      0.63 o 
   3   8  18       27.64       31.56      0.51 o 
   4   8  18        6.06        5.80      0.24 o 
   1   9  18       73.50       74.69      0.83 o 
   2   9  18       42.65       40.93      0.53 o 
   3   9  18      136.73      138.97      1.38 o 
   0  10  18       13.24       12.97      0.50 o 
   1  10  18      157.13      157.76      3.20 o 
   2  10  18        2.40        4.62      0.24 o 
   2   0  19      160.51      163.82      1.67 o 
   4   0  19       49.12       49.60      0.83 o 
   0   1  19      126.01      132.40      1.57 o 
   1   1  19     1190.63     1180.75      4.33 o 
   2   1  19      237.55      253.05      1.40 o 
   3   1  19      117.62      120.88      1.20 o 
   4   1  19        2.72        2.26      0.19 o 
   5   1  19      197.10      197.83      2.53 o 
   1   2  19      100.84      108.23      0.94 o 
   2   2  19      366.56      367.61      1.75 o 
   3   2  19       45.53       51.41      0.71 o 
   4   2  19      115.70      128.19      0.91 o 
   5   2  19       53.13       55.24      0.56 o 
   0   3  19      348.58      344.94      3.42 o 
   1   3  19       63.86       68.48      0.70 o 
   2   3  19       20.40       18.66      0.44 o 
   3   3  19       50.92       53.21      0.71 o 
   4   3  19       30.12       33.87      0.53 o 
   5   3  19       90.68       91.34      1.02 o 
   1   4  19      123.94      117.84      1.08 o 
   2   4  19       28.52       31.77      0.62 o 
   3   4  19       29.84       36.28      0.57 o 
   4   4  19       14.27       11.70      0.36 o 
   5   4  19      119.90      120.31      1.64 o 
   0   5  19      179.73      162.94      2.32 o 
   1   5  19      485.48      464.46      2.25 o 
   2   5  19       92.40       91.08      0.83 o 
   3   5  19        6.68        8.51      0.32 o 
   4   5  19      366.75      362.04      3.11 o 
   5   5  19       28.02       26.04      0.45 o 
   1   6  19      336.58      332.93      1.70 o 
   2   6  19        1.04        1.67      0.18 o 
   3   6  19      120.30      121.56      1.12 o 
   4   6  19       18.01       16.37      0.37 o 
   0   7  19      280.99      304.73      2.47 o 
   1   7  19      151.08      139.82      1.07 o 
   2   7  19      127.57      122.13      0.91 o 
   3   7  19       20.46       24.06      0.40 o 
   4   7  19       23.38       25.91      0.52 o 
   1   8  19       29.04       23.97      0.53 o 
   2   8  19      210.72      203.25      1.36 o 
   3   8  19       39.83       35.06      0.85 o 
   0   9  19      140.83      134.21      2.21 o 
   1   9  19      125.03      128.40      1.30 o 
   2   9  19        1.33        0.91      0.16 o 
   1  10  19       32.72       38.22      0.64 o 
   0   0  20      852.28      889.08      6.22 o 
   2   0  20      994.54     1087.29      7.79 o 
   4   0  20      198.27      217.46      1.68 o 
   1   1  20      795.00      806.28      3.12 o 
   2   1  20      315.27      320.89      1.80 o 
   3   1  20      118.83      137.90      1.14 o 
   4   1  20      128.03      131.74      0.96 o 
   5   1  20        2.04        1.52      0.15 o 
   0   2  20      987.60     1007.27      5.51 o 
   1   2  20      304.82      301.38      1.92 o 
   2   2  20      106.26      112.12      1.00 o 
   3   2  20       42.39       44.49      0.64 o 
   4   2  20       54.04       54.75      0.54 o 
   5   2  20       62.97       60.24      0.72 o 
   1   3  20       62.50       67.49      1.02 o 
   2   3  20      160.12      160.73      1.46 o 
   3   3  20      276.26      280.15      1.48 o 
   4   3  20       56.60       55.25      0.62 o 
   5   3  20       36.88       42.01      0.86 o 
   0   4  20      966.24      957.17      5.39 o 
   1   4  20       15.90       16.26      0.43 o 
   2   4  20       91.60       91.96      1.05 o 
   3   4  20       22.17       27.28      0.47 o 
   4   4  20      195.13      211.33      2.20 o 
   5   4  20       29.95       30.97      0.64 o 
   1   5  20      163.17      166.63      1.28 o 
   2   5  20      299.87      294.88      2.11 o 
   3   5  20       32.94       36.09      0.59 o 
   4   5  20       14.66       12.81      0.33 o 
   0   6  20       93.85       82.70      1.48 o 
   1   6  20       20.89       22.86      0.45 o 
   2   6  20      190.78      185.28      1.18 o 
   3   6  20        1.02        1.90      0.19 o 
   4   6  20        7.13        7.40      0.28 o 
   1   7  20      135.18      143.41      1.13 o 
   2   7  20      109.79      110.71      0.98 o 
   3   7  20      313.25      307.35      3.12 o 
   0   8  20       42.75       53.67      1.02 o 
   1   8  20       62.69       68.49      0.83 o 
   2   8  20        3.61        2.43      0.21 o 
   1   9  20        1.57        1.55      0.16 o 
   2   0  21      309.07      300.81      2.57 o 
   4   0  21       91.81       82.13      1.33 o 
   0   1  21      225.60      241.13      2.59 o 
   1   1  21      255.71      250.65      1.78 o 
   2   1  21       23.18       26.25      0.59 o 
   3   1  21       63.11       62.45      0.77 o 
   4   1  21      212.02      213.08      1.77 o 
   1   2  21       24.53       28.58      0.68 o 
   2   2  21      549.34      583.88      2.50 o 
   3   2  21      198.15      206.16      1.44 o 
   4   2  21      232.09      237.18      3.31 o 
   0   3  21      114.77      104.37      1.88 o 
   1   3  21       40.28       40.90      0.75 o 
   2   3  21       25.77       23.84      0.53 o 
   3   3  21      154.96      159.91      1.14 o 
   4   3  21       49.99       48.01      0.65 o 
   1   4  21        0.01        1.40      0.23 o 
   2   4  21      134.66      130.94      1.16 o 
   3   4  21       28.18       34.72      0.56 o 
   4   4  21       14.01       12.12      0.39 o 
   0   5  21       46.67       51.76      1.02 o 
   1   5  21       87.07       80.44      0.89 o 
   2   5  21      127.18      137.20      1.41 o 
   3   5  21       28.64       26.54      0.48 o 
   4   5  21      113.50      112.34      2.08 o 
   1   6  21       39.01       41.66      0.61 o 
   2   6  21       98.10       96.14      0.95 o 
   3   6  21      267.75      237.60      4.01 o 
   0   7  21       25.11       24.32      0.67 o 
   1   7  21       61.27       64.56      1.46 o 
   2   7  21       68.85       60.68      0.71 o 
   1   8  21        5.87        5.64      0.26 o 
   0   0  22      668.86      730.73     10.39 o 
   2   0  22      262.36      271.27      2.48 o 
   4   0  22      603.04      603.17     21.89 o 
   1   1  22       48.31       47.66      0.72 o 
   2   1  22        8.97       11.45      0.44 o 
   3   1  22      597.68      594.39      4.18 o 
   4   1  22       54.20       53.27      0.83 o 
   0   2  22      232.81      232.03      2.69 o 
   1   2  22      169.73      181.58      1.59 o 
   2   2  22      319.12      326.19      2.41 o 
   3   2  22      125.85      127.56      1.51 o 
   4   2  22      226.60      228.48      2.20 o 
   1   3  22       66.47       72.09      0.83 o 
   2   3  22       24.26       26.87      0.64 o 
   3   3  22       34.63       40.21      0.58 o 
   4   3  22        6.37        6.48      0.32 o 
   0   4  22       96.08       94.73      1.45 o 
   1   4  22       11.08       12.40      0.39 o 
   2   4  22      411.39      426.72      6.74 o 
   3   4  22      105.11      106.18      0.91 o 
   1   5  22       11.89       12.15      0.34 o 
   2   5  22       81.74       82.67      2.35 o 
   3   5  22      235.47      232.57      1.89 o 
   0   6  22       65.01       61.50      1.17 o 
   1   6  22       18.61       17.70      0.39 o 
   2   6  22       30.79       26.57      0.65 o 
   1   7  22        7.40        9.53      0.31 o 
   2   0  23       13.21       12.12      0.49 o 
   0   1  23      163.49      165.84      2.75 o 
   1   1  23       30.10       35.94      0.65 o 
   2   1  23       51.86       51.96      0.66 o 
   3   1  23      201.98      193.16      1.31 o 
   1   2  23       86.51       82.54      0.98 o 
   2   2  23       44.14       47.88      0.70 o 
   3   2  23      126.72      127.99      1.05 o 
   0   3  23       13.16       15.21      0.56 o 
   1   3  23        8.05        7.69      0.31 o 
   2   3  23       18.96       15.53      0.36 o 
   3   3  23       97.13      105.84      1.10 o 
   1   4  23       92.99       86.59      1.18 o 
   2   4  23       14.78       13.48      0.38 o 
   0   5  23       96.22       98.70      1.35 o 
   1   5  23       13.79       14.93      0.37 o 
   2   5  23        6.10        7.73      0.31 o 
   1   6  23       88.55       89.10      1.85 o 
   0   0  24       28.25       36.40      1.63 o 
   2   0  24      427.54      435.53      2.98 o 
   1   1  24      144.05      139.34      1.56 o 
   2   1  24       45.90       44.31      0.50 o 
   0   2  24       57.07       53.58      1.69 o 
   1   2  24       11.74       11.58      0.34 o 
   2   2  24       29.81       29.77      0.54 o 
   1   3  24      155.48      165.46      1.74 o 
   2   3  24       60.62       66.03      1.18 o 
   0   4  24      115.11      127.91      4.01 o 
   1   4  24       46.47       46.75      1.02 o 
   0   1  25       39.49       39.24      0.90 o 
                                                 
